# Supplementary material for: Pan-Genomic Analysis Permits Differentiation of Virulent and Non-virulent Strains of Xanthomonas arboricola That Cohabit Prunus spp. and Elucidate Bacterial Virulence Factors
Source: Front Microbiol. 2017 Apr 13;8:573. doi: 10.3389/fmicb.2017.00573 (PMC5389983; doi:10.3389/fmicb.2017.00573)
Supplement: Table S2 — Genome statistics of 17 strains of Xanthomonas arboricola with a variable virulence. [file Table2.XLSX]

## Sheet: Sup Table 1
Table S2. Genome statistics of 17 strains of Xanthomonas arboricola with a variable pathogenic activity.
Taxon	GenBank Accession	Strain	Host	Pathogenicity	Country of isolation	Genome size (bp)	%GC	Protein coding sequences (CDS)	Genes with function prediction	RNA genes	Reference*
X. arboricola	AZQY00000000.1	3004	Hordeum vulgare	Yes	Russia	4,765,897	66.00	3.917	2.221	61	Ignatov et al., 2015
X. arboricola	JZEH00000000.1	CFBP 7634	Juglans regia	No	France	4,935,084	65.60	4.089	2.264	57	Cesbron et al., 2015
X. arboricola	JZEI00000000.1	CFBP 7651	Juglans regia	No	France	5,031,811	65.50	4.172	2.321	59	Cesbron et al., 2015
X. arboricola	LJGM00000000.1	CITA 44	Prunus mahaleb	No	Spain	4,760,482	65.80	3.927	2.239	58	Garita-Cambronero et al., 2016a
X. arboricola	LXIB00000000.1	CITA 14	Prunus persica	No	Spain	4,864,444	65.60	3.87	2.991	87	Garita-Cambronero et al., 2016c
X. arboricola	LXKK00000000.1	CITA 124	Prunus persica	No	Spain	4,752,241	65.80	3.798	2.838	82	Garita-Cambronero et al., 2016c
X. arboricola pv. celebensis	JPHE00000000.1	NCPPB 1630	Musa sp.	Yes	New Zealand	4,960,573	65.50	4.049	2.294	57	Harrison et al., 2016
X. arboricola pv. celebensis	JPHC00000000.1	NCPPB 1832	Musa sp.	Yes	New Zealand	4,904,903	65.60	4.034	2.301	55	Harrison et al., 2016
X. arboricola pv. corylina	APMC00000000.2	NCCB 100457	Corylus avellana	Yes	United Stated of America	5,227,695	65.50	4.334	2.329	60	Ibarra et al., 2013
X. arboricola pv. juglandis	NZ_CP012251	Xaj 417	Juglans regia	Yes	United Stated of America	5,218,943	65.40	4.331	2.368	58	Pereira et al., 2015
X. arboricola pv. juglandis	JZEF00000000.1	CFBP 2528	Juglans regia	Yes	New Zealand	5,083,377	65.50	4.25	2.346	56	Cesbron et al., 2015
X. arboricola pv. juglandis	JZEG00000000.1	CFBP 7179	Juglans regia	Yes	France	5,156,557	65.40	4.342	2.36	57	Cesbron et al., 2015
X. arboricola pv. juglandis	LHBK00000000.1	Xaj2	Juglans regia	Yes	Chile	5,101,226	65.40	4.252	2.318	55	Higuera et al., 2015
X. arboricola pv. pruni	JHUQ00000000.1	CITA 33	Prunus amygdalus	Yes	Spain	5,100,656	65.40	4.371	2.336	54	Garita-Cambronero et al., 2014
X. arboricola pv. pruni	LJGN00000000.1	IVIA2626.1	Prunus salicina	Yes	Spain	5,027,671	65.40	4.254	2.295	54	Garita-Cambronero et al., 2016a
X. arboricola pv. pruni	BAVC00000000.1	MAFF 301420	Prunus persica	Yes	Japan	5,002,761	65.30	4.491	2.277	54	-
X. arboricola pv. pruni	BAVD00000000.1	MAFF 301427	Prunus persica	Yes	Japan	4,905,440	65.4	4.686	2.321	49	-
*Full references information available in the article
