# Supplementary material for: Pan-Genomic Analysis Permits Differentiation of Virulent and Non-virulent Strains of Xanthomonas arboricola That Cohabit Prunus spp. and Elucidate Bacterial Virulence Factors
Source: Front Microbiol. 2017 Apr 13;8:573. doi: 10.3389/fmicb.2017.00573 (PMC5389983; doi:10.3389/fmicb.2017.00573)
Supplement: Table S3 — Unique clusters of orthologous genes encoded in the genome sequence of the non-virulent to Prunus strains of Xanthomonas arboricola CITA 14 and CITA 124 as well as those encoded in the pathogenic strains of the pathovars corylina, juglandis and pruni. [file Table3.XLSX]

## Sheet: CITA_14_ORFans
Table S3. Unique clusters of orthologous genes encoded in the genome sequence of the non-virulent to Prunus strains of Xanthomonas arboricola CITA 14 and CITA 124 as well as those encoded in the pathogenic strains of the pathovars corylina, juglandis and pruni.
Ortholog_Cluster_gene	Sequence_ID	protein_sequence	Cluster_Ortholog_Group (COG)	SignalP	Transmembrane_Domain
Cluster_892002	GID5_seq376	MQDAILQALRRNAADDAVALAREWVLSAPENAATHRWLGLALQQQGQPALALDSIETALTLTPEDADLHLLRAGLLLAMRELSAADDALSRTTALDPNQFNAYVMQAHLAVARGDLDEAQRLSRTAARLAPEHPQLLAVDGVVELRRGQGERALSLLTRAAEQLPDDPRVMFALGFAYLQKEHFAFAERAFERVVELNPPGTALRAFIAQLAQRQGRLDDALAAMQGVFAQPGGDLPAMRRLAGEM	Flp pilus assembly protein TadD, contains TPR repeats [Intracellular trafficking, secretion, and vesicular transport, Extracellular structures]; Flp pilus assembly protein TadD, contains TPR repeats [Intracellular trafficking and secretion].	N	N
Cluster_1735002	GID5_seq3201	MEVNLEPLLLAKDRPLFVGEDGDLLTRSGFNTSWPRLMKNSIADEVITVAERFAMHGLKHRGVTDTKGDKKLASGHRTDAMVHVYNHELAHVEPADDN		N	N
Cluster_3154002	GID5_seq1916	MIDASHANSGKNPENQPKVIDDIARQLEGGETRIVGVMVESHLVGGRQELVPGCALTYGQSITDGCLGWDASVQVLERLATAVRARRARRVAEAA	3-deoxy-D-arabino-heptulosonate 7-phosphate (DAHP) synthase [Amino acid transport and metabolism]; 3-deoxy-D-arabino-heptulosonate 7-phosphate (DAHP) synthase [Amino acid transport and metabolism].	N	N
Cluster_3697003	GID5_seq675	MRRRAADRPRTPIDLAHDIWRFHANASACCGRLHAYRRGTRRKYVLVGSGAASMPLKVPRRHPRKHHRLLSVAERNAEGLLGRRCFGMSPSLTMWQRIDGLPILHWPRTAQASARALKALLAGQRWQCWERGAASGGGPVWRHGCRHRASRDGFTACPDTGRGAALPTDSAHRSILRTTSTGSTRMLRSAEGACPRTGVGHAASTSM		N	N
Cluster_3876002	GID5_seq2003	MQPLPHNPTHAVHPAVASWRRPLEWLRRQLRANDLWFIGLAAVVGLIAAALMVVQAGMAHALQAWLYALAPGERLSTAESITATQLLVLPLGGLLVGLVALLARRRKRPLVDAVEANALHGGRMSMRDNLIVAVQTLLSNGFGASVGLEATYTQMGAGAGSQLGRVLRVRRADMRTLVGAGAAGAIAGAFGAPLAGAFYAFEIVIGAYTPSALAPVAAAALAARSWPTRLVPRRIRCRRRSPINCSRVTMRSTSRWG	H+/Cl- antiporter ClcA [Inorganic ion transport and metabolism]; Chloride channel protein EriC [Inorganic ion transport and metabolism].	N	N
Cluster_3897002	GID5_seq1934	MSETPPPRRPLATFLRATPAAPSLIPTPVVPAADAPLHAPPVPGRRTGAGTVGRAGGRTGGAGRPATVCTTGDRAA		N	N
Cluster_4221002	GID5_seq1562	MSDDEREQAVIDFSERLIPILSAKPVIAGSGCNFQRHCHLSVYAGIGFKFNDFIQSIHRIQRYQQAHPVEVWIVYAESEREVLASLQAKWTRHEEMVEKMSEIIREYGLSKAAMAQVLQRSIGVERIEASGTGWTVANNDCVVETRGMADDSVDLIVTSIPFANHYEYSPSYNDFGHTDDNAHFWAQMDHLSTQLLRILKPGRIAAIHVKYRIQFGAVTGAGVPTVSPFHAEAIFHYRSHGFDFMEPHHGRDRRVAREQPDLSPGLVRAVQGRHEDGRRLAGVHRAAAQAADRSQPRLCRRAGAQAKG		N	N
Cluster_4412005	GID5_seq2814	MNDVVSGTLTGRAEVDSYTFTIDQPRYVHFDTLSGGTSTDLRWNLVDSYGQVFYNQTSTTSDTVGIWLAAGQYTLSLRTIGDLPRDYRFRLLDGSVTPEVQPGALVASSAPGDQIRLFHVQGIAGQNLYMVPSADYSIGSWALYGPTGNIVANSYYGFSTFPDIALTQTGQYTLVLQPSTNTPATVAMPFTIGVRQQTNTTAVLNSDIAGSVPSMGGSILYGFTIDSQQLVSFVGSAAKYGTLWSLVGPGGAVFSSRDFQNGAITQRLAAGNYTLAVQRQGLDTDDFSFRIVTAADRTALSTGTPIPATTDKPTTRAYSVDITDGNYAVALTTSGSASWTLYDRKGNTVASGWGNSTSTSLALAAGNYSLLVNSNGSVDQPITSTVTMLALTTVTRELL…	Serine protease, subtilase family [Posttranslational modification, protein turnover, chaperones]; Uncharacterized conserved protein [Function unknown].	N	N
Cluster_4412006	GID5_seq2815	METSNRPSSKEVSNDVAAPEQAPAAIRFEALEPRVLLSGDVNPAAIAIDGTLATPGQENHFQFSLEDDRKVILDSLTDRADITWSLSNASGAIASSAFAYTESNTGALDLGAGTYTLTVSGTADAVGSYALRIVDAQTAAPIALGQDTAGTLQHGNDTAVYRFDASAGQKFSMVTTALAGTNPQASWRLIDPNGEQERYGTGMDTTTAGFSTRLSGAYLLLVDGPQSNTGPVDFGFKLSRVDDLDAALTLDQATTVTAPLPSQSLRYHFDVDTPRSVLFENLGNGDYYWTLTGPNGFTSNRLGGDYGLDYGKFALDTGSYTLTLERRFSDIGTLHFAMHDLDASPVAVDGKVVSGTLDAAGSSSVVRLAVQRGQNYDLSALTASTDGATYRIFDTRGRS…		N	N
Cluster_4808002	GID5_seq3446	MTTFDSTKLPLKDLLKDVVQGKIQLPDFQRGWVWDDEHVRSLLVSLGRSFPVGAVMLLETGGEVRF	Uncharacterized conserved protein, contains ParB-like and HNH nuclease domains [Function unknown]; Uncharacterized conserved protein [Function unknown].	N	N
Cluster_5631000	GID5_seq1202	MGRGRTRWRRPGPALACAGDAGVARLARPAGRSPGAGDVHAGGGAGLAGLVVEQPALESGDRGQRAAARRPPAVATHRRPGAQRCPGSPAGGRFLFRSGGRAASAGAGGPAPTGAGAVRGRAQRTRGPCTAVARRRGRPAGDAVAGMARPTQPARAGRGAAGSAPASRADRAPRRRQPAASRHDPVAGRHPRQLARPPGCGDDAAGQRGRPARQRQRRQHAAASRGAQFRPGRGRAAARCRRRARCAQQRRPLAAGDGLPGRQLAAGQVPAGTRRALRTGGWRAGVAGRGRYRGRRPGRRAAAAQAQGACGCARSPTPQRPARSGVGWTRRHRRGTAGGRRQSGSA		N	N
Cluster_5632000	GID5_seq1203	MRQSSQSARSRRPIDSATPSGVCPSAARASGEAPCLTSNFSDASRPSAVARCSAVMPWLSRASRSTPCSSNHCCRRSQPSRTASDNGGSPAADAANGSAPRSSNSSANCSSPRDAASCCTQALSSRVRPPAPAGDTPWRSSACSAGTASTPRDSSANIGTSPQASRTSASAPWRSSQSTASAFKARCASCSRPPSSSGPHRRASATRPSRWPNCRPSRSSTSGGRSGSTATPGLSPCASLTAAGKG		N	N
Cluster_5633000	GID5_seq1553	MPNDHWDMDDKNDPNLLNLASVSTSMLVPFSVGRLPDASLLWLNERWFHDLGMAIHDAPTRARISASLLERFAVTSIEAHCVAGSFGGQTLGADRYGGSGGAIHGGSGRCGSDGMLIAKGTGPTPLVSEAHDWSHSHGCLYLYDAIREAVASEILNAELTHGAVPIVAIIDAGFSLARTDADEPERCAILIRPAFLRLAHFERSLYFGTSGSANSDQFQDSLRVKDAIHFADEHAQLDAGNPNGLGVDLSELYLRLAEQIAASRAHRLWTGRPTSDNITSNAKFLDFGGFRAVPTWKCGTDGHRHFFGDEMRDVRHSLPSLAYFFKKYSRFDKAIANIDQLLIQIEHHMEAAFLHHCAEACALPQSSPEALHFKALIARYYREQQRIDYAFDQPTKHGE…	Uncharacterized conserved protein YdiU, UPF0061 family [Function unknown]; Uncharacterized conserved protein [Function unknown].	N	N
Cluster_5634000	GID5_seq1554	MHEVTSRSTKAWTGFLFLGFGSGLPYPLIGSTLGYWLSEKSLSIAVIGALAWTALPYSLKFLWARHLDQRRAPVVRSTMSHRQGWIVLSSIMVAISLLGLVLSVVAGSLPLIALSCIAAAFGGATLDASVDAFRIEQEAVHQQPAKLLTAYQFGYRIALLLSDGLVFLLAARLSWQVAYALLLPLMLVPICGTLFLRSHPDSALTPDRASAKKQGSTLISLRPSTLQGWIAVIVFIGCYRLPDILLGPMINPFFYALGIGKSVVGSLHIWLGIPAAFLGILAAGTSLKRMSLSTTILVGAALQALALLVLALLSSNERSAELLWASVIFQNLASSYTGIALVAYMSKLVTLGRAGEHYAWLTSFYSIFGRVLAGLSGLAVAYLTTLYGQSQGYGTFFIG…		N	N
Cluster_5635000	GID5_seq1555	MRIYMSSVRSSAIVVFSILVSATFCGDAYGSEKVLDELVSLFSSGVIVEESQVNKLIRAGKTGIVRDEPLRRHYRISLNDQNSQVTALSFGVHRSDESSQAWIVAALAVISADKKAQGCERYIDIIKKYAFVEGMREPRAVIKNAAWTQPATLTKGPYNIYVSTTDVTSPCASGLTVSTRLTDGLDAVTQTSSK		N	N
Cluster_5636000	GID5_seq1556	MYMELALERCYEVSKIKQKFALTPYVLPPNPHAPLVDVSKDVFYKTNLGETSVYVKASSKDECLLGLTRSRN		N	N
Cluster_5637000	GID5_seq1557	MSIVRVALNSICVLTLAGLMVGQARSNDQRESAARALCSEKSQLKDNFYVEGGSANLVVPLAKVSKVDNVRVHAIKGTCAQFVDYYSGDTYYLSTNLKIQAKPGIIGDIDPRPEKIDKGNFLAAKDGALSKGVLVDSILVSPSHDHSDDKYVGAWVTNGKTRLMMYSKSKSGLPKKGEAIAEIDGQVVSLAQIGALHRVDQGTLYALVKGDSSLLSVAFDIYRL		N	N
Cluster_5638000	GID5_seq1558	MRELTNEELFLVAGAAAAADVDPSEPPTELPPVVVNPPPSPPPTIPPSPPVEQPGPISPPGGGGTPLPTAPEYDLNFTRALTAEESAALVKFDDAIYFVKDSISSLPDNAYMQMSDGSTVQMSEIKSLMLNADYKVNEAGTSYSNGFATGQSDYNNGDPQISINIDTIKGYSDLMGGANFLVMHELAHNAAAARTLYQNLYQDGFTNAEFNQSEKFANDIVRGVANYLSIGVLGPSDTKVVGGYSEVTPTIIVPTP		N	N
Cluster_5639000	GID5_seq1559	MRELTIEELFLVAGAAAAADVDPSEPPTELPPVVVNPPPSEPPTLPPTPPVEQPPPPPQGGGGGNDGDVFVPLAAENRIDNAFIDSVEGGQQLDAYVPTNNGVVIDQSGVTVATGVDLGSQTAESLAALGVDQALVTTLTPYLHLTGQDALNAVQNNPLHITEAQADALDNAVRSNILNTVVNSYNNSSDYADFYQLPGGVQTAIASVAYQYGPGLATATPNFWTQVTTGHWQDAVTNLNDFGDAYDTRRDREAALIQQDITNGSVPGGG		N	N
Cluster_5640000	GID5_seq1561	MDSESGQTDDAEQPLFRKRKGPETTSTLGDLKDAFPSSIRIWIGCGCALFLLLATFVLTASYSKREHVSGQIISTHGRVDIRSGTPGLILSTTLKPNALVKKGQVLAELSADITDEAGRSLSDETIKRALTRSEELTKEQLQTHDFSGQRERELTRQVEETTSAMQEVARKISILEKKYAKNKELLKTIEPLLAEKYVSKYTYLTYENALLDAEAEIQDARAQQSTLRNQRAALLGEITEIKTTASRQASEIEREKSTIEDQVARAKSDRLQTITSPLSGTVAAIYASQGQRIGTDSIIASITPSESVFEAEILIPSRAIGHVNVGTEVLLNIAAFPKAKYGAIQGRIASLSTQTSPLGELERRYGRQSPTEPVYTAKVALPSQTIGVAQEAKSFLPGM…	Multidrug resistance efflux pump [Defense mechanisms]; Multidrug resistance efflux pump [Defense mechanisms].	N	N
Cluster_5641000	GID5_seq168	MHVRTMIAVVAFDPHPQQCQHAFLRLHGGHAIYIVEQGCGEVVDLAQRLARTFKPRTRQLRIHARGGDKLMQIRQPRRSQRRVVALQLARGVGRRSGNQGDDAIQRLLLRNERLGQHIGPGLQCALQAVVQFGVLRAGIALPQPGALLITHACDRGTRRAFQQRPIGLVQLIVQIAQRRHRAQPFFDRRAGLLAIERRRPGTAGAKQQCATDDYPQHAGAGCHCTASLRAGSSESSSRVTASAT		N	N
Cluster_5642000	GID5_seq1697	MHEAVPAAEAIATHAQQLGRNHAVAEQQHQPLHRPCEGIFVRAPAHRLGDRHRGDRLAQDVGQQVGGARARRHRAVHEALALGVAGALQRGPVDPCLGGETGQRLGRLALGIQRDVEIRAQHFGALLGLLGGHARQQHRQAAWCGQRLGIATGDRDAAFFQTVQHAIEESLRQTRQRLDRQLFGAQFDQQGKLFAHKTWTFTCSLLRSEEGAPKGRMRVRAKLCGVWVQEGCYSPPHPDPSPEGRGVCWSLLPLGEGAPKRRMRVRAKLCGVWVQEGCASVPSPQPLSRERGALVTSSLRESPASRVVRNTPVPRPAPARARAGCSAGVRSR		N	N
Cluster_5643000	GID5_seq1698	MVDGDADAGGRAAPAGVFGSLLAELGASTLTSLPSAPLRYSSSL		N	N
Cluster_5644000	GID5_seq1875	MARPNGPLTVCVINLKGGVGKSTISALLARNALSVRKCDVLTIDLDPQANLSQALMGSRYNTFLTDRRPSIVEIFNGYRPASPIGSGAALAEATGVELITRLGDKTLQLIPSRFDFSDNLTSALRPDPKVLARFLAGNFKHKDLIIIDCAPTESTLTHAAYHASGLVLVPVKPEFFATIGFPLLQESLQNFRRSNRGHSIDVAGIVINNAFYNGGNDGGPEKAQAIAEIKAEARRNSWSIYKKQIPFSRGFPKLMRGNNSYIGNAINFSNFANEFFDSIDL	Cellulose biosynthesis protein BcsQ [Cell motility]; ATPases involved in chromosome partitioning [Cell division and chromosome partitioning].	N	N
Cluster_5645000	GID5_seq1877	MQDSSGFRLRVDSQLRQQFISACRAQDRAAAQVLREFMRSYVARHSSGQQEPLTRNEREIPPSQNQNV		N	N
Cluster_5646000	GID5_seq1878	MTQKKIKTLSLFSGAGGLDIGFHAAGYDILGCVEIEPAYAASLERNKGPSRLFGPRLNVHCQDIRNFDPTPYVGVGIECVIGGPPCQTFSAAGRRSGGVLGTIDPRGRLFESYCRILEAISPAVFVFENVYGLPGANDGAPWREICTAFAQLGYELRAEVVDSADYGVPQHRERLIIVGYRNHQLSYNFPMPTHGPDSLNGPDLVSIYDAIKDLQDPNEPSHEFDGLYGHLLQLVPEGLNYSFFTREMGYPKPFFAWRSKFHDFLYKVDRHTPSRTIKAQPGKFTGPFHWKNRHFTVPELKRLQSFPDEYELVGKFGKIVEQIGNSVPPRLAEVIARSVKEQLLRPARTLMYPVRELGFASTFRQRQRERTNHFKAVAKREIAERFPNVTTLDPPKANS…	Site-specific DNA-cytosine methylase [Replication, recombination and repair]; Site-specific DNA methylase [DNA replication, recombination, and repair].	N	N
Cluster_5647000	GID5_seq1879	MTTSQTEPSPLIEPTGEAKSADSAKPDVVEGGISETVQNAEPVEKSRLKRFTEALKDAYDIAEKHLTAEDWTEQKNVLGDSYADVLALSKIKHAARGIALTLAAYKVTESSQDIRLHKSEFPGGFSARSIDNAGTIPFLQENSLYYNVETHWLSQTFSFAGPYMPNLLLKTQPKSAGPLMIRVVNDIEKALNSVEFAKTVLQVIMGSLIADRNKGKVQLEKPQNLSIDQTIALLKQHFMHSYEKNSPRLPQVAIFAIYQAILPTMDRYRGLELGILERMKAANRKSGSVGDIDVNKGGQPFEAVEIKFQVGINRNHVAEAIQKIKTASVQRYLILSTVGIADGETDEIAKLTHNFRRSNGCEIIVNGVLDTIKYYLRLIDSPATFINLYTALVEVDPDL…		N	N
Cluster_5648000	GID5_seq194	MGGGSAVVMLLLFLFWPQEWNTYELAAAMLLVANVINHPHFAHSYQLFYSRFRSRALGRAFPLGLRVRYIFSGVVVPAVLVTFFAYCIWSGALNLIGYAANLMFFLVGWHYVKQGYGMLMLDAAFKRNFFSAAEKKFILWNCYVVWVTSWVLYNQIFSKGLYWNIKYAVFKIPHSIFQVLATTTFLSFICLGLLFLRKYRNRKSGAIPVNGIVAYLTSVYPWLLVTSPVILLVIPAFHSLQYLAVVWRYSINRERLLRLSAKNRPFQSYGSWMHISLFILCGFILGYTGFWLVPELLERLFYSQSVSYGGTLYLFVCWVFINIHHFFLDNVIWRKDNPDTKLHLFDVA		N	N
Cluster_5649000	GID5_seq195	MKYIYVWGIRLATSLALAMFFYRGVKEWMHAPTLTLTLVLVGELITLSIYLAARQSWNKTSFRPVAVISTLVATFFFYLVVLGSGVALVPIFLSASLQVAGILWQIYAKISLGRSFGLLPANRGVVTNGAYKIVRHPIYLGYAAGHLGFLLGSFGWRNFWLFCALWFFQALRIVEEEKLLRQDEQYLKYMQRTKYRFIPGII	Protein-S-isoprenylcysteine O-methyltransferase Ste14 [Posttranslational modification, protein turnover, chaperones]; Putative protein-S-isoprenylcysteine methyltransferase [Posttranslational modification, protein turnover, chaperones].	N	N
Cluster_5650000	GID5_seq2014	MLVAKVISVFNNKGGVGKSTISWNLAHSLGCQGKRALLVDFDPQCNLSIAMLGEQQFNEQMPTQAQPYGRTVRSFLQRFLQNTAGEEIFLHKGLHTNDLVDLVAGDFWLNVYADSLNLGSDLLAGTGLARYVALRKLIAKAEEQAGYGYDFVIVDLPPSFGALVRASFYSSDYYVVPCTSDNFSVYCVGLIGQMVPNFIDDWRTGLQRFKQANNNFTSFDTFGMPVFAGWIFNGFDTAAKRRSSVELTARVPLGPREMIQADQTMHDRIVEAVEDELAEVLAARITHYRPVADGLPENYRVGEFEDANVLIQNSLWLNVPLGELRAHRQVASLRDRQGWAENQLSQIDLFKAKFDECAQRLIAICV	Cellulose biosynthesis protein BcsQ [Cell motility]; ATPases involved in chromosome partitioning [Cell division and chromosome partitioning].	N	N
Cluster_5651000	GID5_seq2017	MTTIPKNLVLEAVRAAVSNAQSKIKAAQAAAAIGGATNIAVARYKGAAALAQGKAYELRVLKRVLDLMCADGYTLYCQQKKTDVLTFGGSPCRPNLPQHDWIGARKGADEFQVWVSVQFCTLSHSLRSPPAAVQQSDRHEIDVGVYRVLQGTSYPTLSQIVFAASCKTGRWSKAYIREALGLRRELGYLAKPSQSRALWYKSKVQSRPAIPLAFFSSNLSCRAYKSLSRLGLEVEYFP		N	N
Cluster_5652000	GID5_seq2018	MNSFTPYVRARSVEQKEERRRHLLATARVMLDDSPGALDLGINELARQAQMTKSNVYRYFESSEAVLIDVLVEEYAGWQAELGGALAGHGKAKATFEDIAAVFAQTLCARPLLCRLTSVMPSILERKLSFERMVEFKLNLLALRRQAAQAFHARLPEMSVDAFEQVIKYALPLIIGLWPLSNPVDVAAQVIALPELEGLRYDFQHDVERAVLVLMRGARD	DNA-binding transcriptional regulator, AcrR family [Transcription]; Transcriptional regulator [Transcription].	N	N
Cluster_5653000	GID5_seq2258	MTASFLVLAALGTATGATASEHLSPRGSFSNMLDKFRQVSSALHIGPVNSAMTNGMTDRYGFQASEENGAGW		Y	N
Cluster_5654000	GID5_seq2375	MAGLYTMAALHETAVVPYRLTHAAMARKPCAACRAAQVFHTPCGWNLHKAVDKWVQAPACNAVKMGGEKMTSCSQIHFSGPDRSDLDRIGKVGCAVGDEMCRPGLRHANDVPSMRIMQAVQTVRALHAMRAIHID		N	N
Cluster_5655000	GID5_seq2560	MNKKMRPSLGGLINPYSKIGLILLAVAALVFLRGLIKAPSPSDEIRQLVVIGLAVMGVILCTLGFLTVKQPDGR		N	N
Cluster_5656000	GID5_seq2567	MRLRAPLVEVSAENPFQDDKLGRKPAVEALANILKSSTEPLVISVNAPWGYGKSTFLRMLEAHLAANQIKTISFNAWESDYIDDPFVALLGDTEEQLNLLKSHGNISIQTRIEKAKKYGGKIIRAAIPAAVRIGTAGVINLDELTEAAIADAAEKFAQDQIDSYGQAKKSIVSFRKELKDIAESLYGYGSNFPLVFIIDELDRCRPTHAVRLLEIVKHFFSIERIAFVIALDPEQLGHSVRTLYGQQMDVDGYLKRFFDLELNLPNPSAEEFLSSQFSRFGLDEFFAERVQHNETRYDKDRLESMFKHLFGALDFSFRERERAFSLLSLAIRATPQNHYLHPLMLGCLIILKIKNSGIYRGFISGRASAEAVMSYFSKEREGREFVQSNYGYVLEAELI…	Predicted P-loop ATPase, KAP-like [General function prediction only]; Predicted P-loop ATPase [General function prediction only].	N	N
Cluster_5657000	GID5_seq2568	MDKHSYYMTIAIAVRENANCLGRKVGAVIVRDDRIVSTGYNGTPGGIKNCCDGGCVRCKDRETYQASVGYDVCICVHAEQNAIVSAARFGNGVEGATVYSTLRPCFDCTKAMVQAKIKAIYYLHDWQHPIAALREQYNVLQSKGFDNRVHKLDIEDARADWANNRQPIAPVVAKLSKKTPARKSTVRTRNATKKATRKRTPHGRV	Deoxycytidylate deaminase [Nucleotide transport and metabolism]; Deoxycytidylate deaminase [Nucleotide transport and metabolism].	N	N
Cluster_5658000	GID5_seq2569	MLKDSDLPELLKRWVRIRRGDTEYFGQLIGRSEAIVATSVQTVVRPWVLRTKDGDIDFVPEDRWDIELVKDNAV		N	N
Cluster_5660000	GID5_seq2669	MGGAKRMMEEHDSKIAFATRLAIRAGTLTVCEIHEQVLEGTGDMEAAYKLGNTEFSAGSLDGKFESRREMTDYIKEAVEENNSDECVACAKYRDD		N	N
Cluster_5661000	GID5_seq2671	MTSSRELEASVAQRILAARKALENGKLKFPPELSHCADELLSAPLTITGLVDTSGLSRQTMTLAKSAGMAFALQDDAERKEPTQKTPSISMSEIQSQLFEHFSTLFGALVGRAASLVKDESEIRNRMMSRVSEEPQKFREITTNAMNALGEFYDSHSMDMFRHAKRLGGMRLVTGGQRMFGPSALNAVRITGLYADTQLIPDPVYPFMHGSLRLNAVQLQLAIQLFQILKLCPLVDLELPVPPVFVFPSFEEQLEERDAHTKLGLEELAMRLLGPLCDGTMTGLKDVFEYAKKREAAFLSSLMASGLFVPPKESPGDRWTPEEAAGLYISALEGIRSNDQLNTLKGLPTGVLLANATFERIRPQYHLQENAAELGAQPLFSQAVHWHYFERIAEANATE…		N	N
Cluster_5662000	GID5_seq2672	MRLPSRTFRHLRLQPDTSKVPQMNQGINALKSDFLHRVGHRWRRATNDNREQLLTSLSEIFDRFHDLGLADPQFPQILALGNENEHQQRMAEMLLAKHLWDHGFTLTSSREGPDFRARKDNVSVWIELVTPEPVGIDPGWLAPQQNGVWSYPHREIALRYTSALKEKYEKLVGANKSRSGYLKKGIVGLAEPYVIAINQHLLQGSFRTLDGISQIPTACEVLYGVGPQQMHLDSTTGQARRLDHSHRPGLTKVHSDGGTVTVPAESFLNRDYAPVSAVFALDLQEEALVTPAPDAQKKCHLAAVIYNVAALNPIPPRFLPGQEHWTAKTTKSVIKLIKI		N	N
Cluster_5663000	GID5_seq2673	MAGIPQNLLMLHAGEEELFGRTTQLVSACPDLADHLDITERAMDVMDMLRQHYHGDDDQRAISHLAMRAFNHLASAWKLTSTGYYQAAGLLLRDLVETTYLVSAFHEDRSLVSRWRTADRRTRLREFSPFAVRKILEDAAGLGKSRREQIYNKFSSLAGHPTPDGFAMLRPNGMDAQIGPFSDVTALRALLEEMGMLAIQAGFTFGIYLEHGSTPPTDIAHRFVTGAMDYSGKYLGKHYSDADRAEVEELYGRLASYDD		N	N
Cluster_5664000	GID5_seq2674	MARCWAHTLGGCDKMSGEHVISNAVFAAGCGCPVLIEGVARIRDGAPTANAEKSNILCRLHNSMLSPLDAVVGRLANFQAASDDEDFSETLYIDGELLERWLLKTIINFGAAGWMGPQKLIPSSDVVSAIFGQIPLPPRIGLYSVNGIDPNHRPSGGVTMRPFFRTSPTMRELSGAYVAVHGLGLLACLDDTLPLQIDARNASELVGNSQSEASRLIYHPGAIVMDRKRGKPLIVGMAWGGFFRFEDGTTATLADAKVVGSV		N	N
Cluster_5665000	GID5_seq2677	MPWKQFCYGVFEPYPGTELSFRIPVDEQPQDDAPIIIAGVLTVNRKMSVELQGRVEGPWLTVTREPVVPIPDRGRNPVAIGEFLGKNGLSGLGFLASKTGWDDICSAARLPELRNNSQVTAHFGDETKFLEALKQLTGTGVKGLVIARGGGERLETIGDSRNVTRALIETGLPFYAALGHANDVLLLDKHADDVFLTPSDFGHRLRDCLDAAQEAEDARTEASDAEDKLIQLSTKLDRRESELDETRHRLGELLQQSKLDSQGLKAELRQWKMFAAVAGACMFLLLLWLAIR	Exonuclease VII, large subunit [Replication, recombination and repair]; Exonuclease VII, large subunit [DNA replication, recombination, and repair].	N	N
Cluster_5666000	GID5_seq2678	MGLKEEGEPLPQALQTLLADTSSDEKTGVNATLGFTFQQWWGALVVAELLESDADFAVGMEVKEDVTILDSALNPTSIEFCQIKKNEQAGGWGLKDLHRQGPKRKDKPHDPSILAKLHKRRTEFIGHPTKLRFVSNLAVKIAAGMSASDCQVTSLTAAEQKEIRERIAKQLAIGLAEVDLQDWMLHRTNLPLGEQYVFLAGKLAALSAAGKLPFDIPNPTVAARYLASVLQSKASRTSYAASLHDLQARILSRAEAIQTLSEAAGTKHRASEKFDDALQQLTDAGYPFLALKQIKAERTTVLAHAVDRTNDQLKICVSALATQLFNLTPDASSLPLRDLMDSLVKKSISASPAEFAGLKIAYINALALLVLNDGIDLDLLPPAPGSPLEASA		N	N
Cluster_5667000	GID5_seq2679	MSRNVTFKTLYLLSQRDKRARKLDLEPKTLLLGTNGKGKSRITKNLFWALGCLPPKKDRGDWDPNAIVALVFAYGGQEYVALRHGKRLGLFSDGALRFCTERIGSWDLHMSQIFGYHLNLTRHGGGSSQASMEHLLVPFYLDQDGGWALKWATFNGLSQFKNWPKPTLESFIGLKPNAWFEAKQHQEEASARANDKRRELEAQSNAFEQVQKVLPTDLPRIDTQSFQEELARLGTHAAEAYELQITTRAKLLSVVSKRQQLRSELKLAGSAQRELDADIAYLSDLPPGSVECPMCGVHHQNSFHARLALSVDADTMGALVQELDGQRDLLRNEEAALRGLLIEVSQKLDSYEQETRNRKADLQLSDLLATESRRTLDVAFRQAAEPLQEELEQLVSRES…	DNA repair exonuclease SbcCD ATPase subunit [Replication, recombination and repair]; ATPase involved in DNA repair [DNA replication, recombination, and repair].	N	N
Cluster_5668000	GID5_seq2680	MSVHKISEKIEKRLRLRTLRQDLEPLARQLLEFAAAGSRELWGELSQQRLRDDAKFRRRFHELAHEGMFAAQEKIADRILSGQPLDLSEQLLFRAVADTMAWGILGGQLCYARRIYKSQKQPSLSHSNFESVLSVARELREDNPGCMPLISDLTSFVQVGDIINVSADRRISYIEVKEGEHNKHVLDLAMFYEASGCETFREIVEKTESPKTLKQMDRVLRQKARLNHVSEIMSKGTAQDPDTGEVIRIPEPFFEVATWEEALANLTEKAKSNMSWAYDVKGPIFMGAYAGDSAHRGHLLFLTALSLKGDVEQDYHISRLADCLHVPLAPPVFSRALTDEVKMDLLFGRMNVCIAVSIPRLIETCEMAGMDVRHATRKELGLAKMHRVGPVIHRGKGLI…		N	N
Cluster_5669000	GID5_seq2691	MKKETSKKGAYVTLSSIKSANSRVIESRSSHGFIVRSNKSEDFLSREKLSGAFKDAARKIG		N	N
Cluster_5670000	GID5_seq2857	MLDLGFDRCLGYWGRGLFASFLKAADWESGGNRALLSSWHLGGLSESYEVEGPEDVRRPWRMIGSRQNRPLNWQPFFVAQRHGNDSPRRQRGRGLAESGTGMCRGGESDRMSDRAEEPVHGRAVALTEAGETQPRAWQCPGRETVPSPHPLAPRPDPRLRRGRSQASAPMARKPCRLAPAGERLQAHRVVQNSGATWRWRLRRTTP		N	N
Cluster_5672000	GID5_seq3043	MANKYPYVASAGPLVKAVSHLRKSFPKEVTADTLRKLGVAPKNESYVINVLRFLGVVDEEGKKVDSKAKAFVQHQDDAFSAEFEKIVREAYEELFELHGDAAWKLDRGALTQFFRTSDHSTEVVGTRQASTFSALAALSGHAEMPAPKAASAPKKPRVSAATASPKAKQPPSTNQAVDTGSVQKNSAPEQSSVGLTVRIEVNLPASGDQETYDRIFQSIRKNLINGS		N	N
Cluster_5673000	GID5_seq3044	MDKRYQVFLSSTYADLKDERQQVIQTLMEMDCIPAGMELFPATDEEQFDFIKRVINDCDYYILIIGGRYGSTTREGISYTEKEYDYAVSLGLKVIALLHQSPDEIAAGKTDKDPELAARLQEFRAKVETGRLVKYWRAASDLPGLVALSLSKTIKTYPAVGWVRANQVGSNELLTELNGVRRENEELRTALTEARLTTRQRPANLATLTDSFSVHGELKIARDYSWRNWEYPLTWGEIFALIAPYLLEHPNDRSVMLTLKKAILEHKSQDYYECKINDQDFQTIKVQLKALGLVQISYMKTVQGGMALFWALTPQGDATMLELRTVRQAS		N	N
Cluster_5674000	GID5_seq3045	MMSNTSKKPHQETETCEPRPGEGVIFIKVVAMPHEDAVDFETVQARAFA		N	N
Cluster_5675000	GID5_seq3048	MAQRHAEGSWYPTVVTLAIATILAIWSAYALSAAGVFRPFLLRRTVLTAITGIYIVRGVAFVPVMAYFPGNSLTFWVVSSATCLAIGLVHLVGLRQSWGRLRRLAA		N	N
Cluster_5678000	GID5_seq3051	MHQIQRNAAIAILSAEIANKKIGAFAPYFRQDKEAFANAWIDDSNMPGAVFPEDVLVPLKNELARKRSDPSSQKLKADTFR		N	N
Cluster_5679000	GID5_seq3150	MPVNLPGGHAGGSGDGGHRRIAVAAFGDQGAGRVQDAFAIAGQAFFHQGGASISHGVILDSIVEF		N	N
Cluster_5680000	GID5_seq3196	MRHTLTFESDSIRHRKSEMTVPYWNAAGFLPPHDENNPVSNLRSPYLVTVADLVARLAGTQQRRQIAEGFLRYRAGLHRLGFRTGFQWVNGSFCTDVETLEGRSPGDIDVVTFLETPLGMDRTAAFTAHPELFTADESKRVFSCDAYIVDINGASPEFLIAASSYWSSVWGHTRGGVWKGFLQVGLDPEFDARARQLLQVDEVAA		N	N
Cluster_5681000	GID5_seq3197	MRIFEKASLKSEIQEVKRLLGLVSPDDVFTRLGLEQRLRKLSDQQDVDPGSHFQSRLTFKGAPVVGSYGISAAFGAKAMSAFSDAVSAIGASLRGVLAARGPLPDRPDFEMLITGTAVGSFGFELESRNRELVERGAVSEAVDRAQLLLEAASQEEDDALAEAVVDLDQRAIATVRSFAEVLEQHGALCTVATAHRTFSFSNHLEVVRSVARLEAGNIVEQEEILSGVLIGVLPVTRTIEYRLANGEVVRGKVDRSVGELESVHEWLHQLSTVRARTTQVGNGKLKYLFTGRPEVPEPNAGLFGANEDEPR		N	N
Cluster_5682000	GID5_seq3202	MNVVDSNAIVEFAEAALAADYTRLRRVGQRLARELDACDVEGARRLRSALSKKGVPLQASGFTEMLPVDAKSRLPLVEEHSWPSAPTFLSQPAREQYENFLSDAENYSLLAAKGIASRLSLLLSGPPGTGKTLIAGQIAAQMGRKLYVARLDSVISSMLGDTAKNIRAIFDFVAGKNAVLFLDELDALAKMRDDRNELGELKRVVNTVIQGIDSLDAEAVVIGATNHPQMLDAAIWRRFSYKINFGLPDFDLRQALWAYFLGDNEDLSGNANILAHLSEGLTGADIEQLALASRRRAVVESKEIDWMALALRTLQENRANSDMAATNATDARKLLTQELVNRFRAAQSDVARFLKVSRQTVSAYLKG	AAA+-type ATPase, SpoVK/Ycf46/Vps4 family [Cell wall/membrane/envelope biogenesis, Cell cycle control, cell division, chromosome partitioning, Signal transduction mechanisms]; ATPases of the AAA+ class [Posttranslational modification, protein turnover, chaperones].	N	N
Cluster_5683000	GID5_seq3203	MATDIRPVLNPVLTLKRDPRRATVTGRSPTEAHIKSDRLDQQRIVLGEQLEEISRRTTGIHAGRSLVAVKMFDDSLAPSHEPDALFRADLGSQLVAPFRGGYLAEVDLNASEAISTIVKTSARTDVRIAVSRISSVTSLGDSDVLGGRTTNSIWDVATQIDSGRLFTVWLAPFFEAEARTSVVASITKLQEDNLISGINDLVGITREPGSDADQLQIQTANSANSLARATREYRQNPFTRLNIAARDVNSLNALIASGSVFRIDPIRQIQATQAPTAPDPERPIPDEQWQPIVGVIDGGLFANSYKPMVAWEAPSLVADVSANRAHGNRIASLVVHGSAWNTHLKIPDLVCRLGIAQAIATSDPGSPARLAFQSYLRSVIARHHGDTKVWNLSFNEPVE…		N	N
Cluster_5684000	GID5_seq3339	MKTTLLKYLIPVGVLVALGFLIQAGFSAPGPLNIAQAPLFTRNVIPPLNMLVMGRDHKLYYEAYNDASDLNNDRVLDVGYKPDQITYYGYYNSNVCYRAAGDMFQPSSVATGDNKKQCSGAWSGDFLNYVTTSRMDALRKVLFGGYRDTDTTTQTILRASFTPQDAHSWGKEYASVARDGYDISNYTPLSQPASGRYHLFAVTTLSDNGIPQMRVLNNSTYRIWNWVSIERPVAGNDCFTANSTRVNCLTSTENWELVPASSYRNLTMTTWRSNSTANDAAQMMANFDGFGRSQLCGTGSVADINKSGANNNPFVTLANNCRQDNYSTQFSGNIVIPSSGTYQFAVNGDDAVEVQVDGKVVVGWYGGHGQNSSVDSLNSHSGSIALNAGTYTLRFRHQE…	Tfp pilus assembly protein, tip-associated adhesin PilY1 [Cell motility, Extracellular structures]; Tfp pilus assembly protein, tip-associated adhesin PilY1 [Cell motility and secretion / Intracellular trafficking and secretion].	N	N
Cluster_5685000	GID5_seq3486	MSLMISSSERAERSILVTMSCAAPGSSLRWSRYSMPRIAFIGVRISWLMLARKSDLDWLALLAASIARRSCFSCSFCSVRSTAMPR		N	N
Cluster_5686000	GID5_seq3487	MPVSRTENSSLSLFGSPLGKRRTDSTTSPCSVNLIALPTRLTSTWLMRSASPSNQRQSRGSGSTIISTGLVLSEERIRSAMLSNS		N	N
Cluster_5687000	GID5_seq3564	MLAELAILLGIGIGVGHRQAPTGLLVERLLDLQGELVVAGFNAVGPQHDGAVAIRAVGRRAGGGTRLEERPVRQTVAAHERETVMAFDAAQGHVGEPVLAPQRHHVAHADAELIGVRGLDVVVDQVDLATAAATAAGCQRVQALLGVVGRIPCGARVAQAGRVVGAGEVVAVGVERVVELLERQVIEDVAVVGTAGTAIDHMRLIAEQVIGGTQAGLPGVLERLAVVAGADEVVDVVVGVAQVGPVLQRASDVGRGHEVQERRGFFVVVAHAQIQGPVLVDLPVVLQVDAVLLVLGHHRTATFDQRRTEAHPVRRFDIAEDVVVVLRVGRIELGGIQIDALELHAHLDGVRAVPFQAVQGQIVLEGPALLTLALEAAAGACGKHVGLVTAVGRVAEDVA…		N	N
Cluster_5688000	GID5_seq359	MHVGLDHGQTTCPHSPFGRRGTLCEAHMPYTFNNRNSRSHELITRKNVSYSLRLTEM		N	N
Cluster_5689000	GID5_seq3812	MARKQKKDKRRFYGTFTHSSDQSCFGELLIKGRRTRLSLSSGGELPLLYSAGTVLGQTLDGTYITCVDCVGSSQGSSMSGTYRYAHVFPHYVLVGEKHIDPAAPIVRKISFAVDDLSTIFYDFDAFGTMHNASGLIGKVLEPVMKRKAAEIGKWAHIGYFTGKLKVAEVETVIGTITVSHRPSFDMGGPEGVHINNTMYVVIDFIDPLAFECALDRVLSVSRFLSVVAGRVQGIDDIEIQIEEDVRRKSYKPTLVHWSLGPKSANRTNPNHKPSPGDVPFHPLSRIEELGHVLANWIKHEPSRYIARNRYIACLKKSKRYGPDRIVAAANMFDVMPLDATPGKAALPDDLLKAQIEIIKILESVERSDEQNAAVAAIKRLGYPTLRRKVLHRARFVSEQ…		N	N
Cluster_5690000	GID5_seq3838	MAGPASIEKTSMQRKDILEELKSLAIVFTNASVNLFETTRPPQLLDYEKALYFSTYVKPSKRLSKIFSTDREVLVVFTNFPEQQQRTAGLVKSHLAESEGRLESTLAVVVHSDLDGNLKLKKWGRELGISILPILAKDGALDSNNLERDLLQDFFANDPFDVTGPVYDDSTFYGRRSEAVDIARQLQKGQIKACLGIRKIGKTSILTRIIHEVESSHDCISIVVDCSRDDVWNLSGSELIDSLAYSMEIAVSAASVKTELMPRHSTLDYGPARNLLTEAIVKAEKPVLIFFDEIDYITPGSPTAPEHWLAHFNPFWRSMRAVFQQCVRDRTIVSLLISGVSGRWFKSETVAGVENAALAFVPDDYLSPLSSTASASMVRSIAKTCGISLTEAAAESMGK…		N	N
Cluster_5691000	GID5_seq3846	MKRLTLLAATLLLWTATSWSMPPSPVASPEQIFNRWLTAFNQGSEQGLQEVIAAYKIERNAQRDVDLHASMGNFNVLTVRSSTPKKAEVIVQVQPSERALLVTVELDQTDPADVRLFQIEGVEMPAEYRPKRVQIEALAQMATQRLNGLVTADTLSGALVVAKDGKLLLQWQGGLANRSAALAVTPETRFRLASLNKMFTAVAVLQLVDAGRLSLDGTINDYLPDYPDQAIARSITLRQLLNHTSGLGEIFNDDFSSYSQTLKTHADYIKRFGATPPEQAPGSQDGYSNYGYVVLGAIIEAVSGQSYYGYVDQHIYRVAGMASTGSEPESTPIAGRAIAYTKREGAWQVETASLPWRGTAAGGGYSTVGDMLKFGEALRTGKLLSPASLEAATSPQNHK…	CubicO group peptidase, beta-lactamase class C family [Defense mechanisms]; Beta-lactamase class C and other penicillin binding proteins [Defense mechanisms].	Y	N
Cluster_5692000	GID5_seq398	MDVRALAKGYAQAIPGLGFPVASVTNPSRGTPARMVAAGVNSSMTSDVNDAMRKRRKTAGGV		N	N
Cluster_5693000	GID5_seq3992	MYGASHHTVLRGDRLIALLLLLLGVLLTLRLVRGLQLRQRLLDRLCDRVARLHVRHLVSGVVQRAFHNKDVFTANGVRFTS		N	N
Cluster_5694000	GID5_seq4004	MKKKKHHYVQKAYLDAWRLANRIFVLNKKNGHCFESTGRNSTAAIEYFYRFSFDQDVVELLRYTYIEKSKSAGGYNIHKIMLVLLSVMNDNDRIKKRDEVIENLYSEIEGRIPASISRMLRLVEQGAPFDPQAFDDLIFLYCLQMMRTPKARKIISDHAKEIYIRERKLDTQQKEDYLKFKLLIDSLALAFEVIGQGCSITFYEAGQGEEFINTDSPVIFRGKEDKKNISGHEGSIPLTPRFMMRVDDIGSGLRSIKRAKFPKDNVRNFNLVMMQHANEYIYFSSENQRGKYKLLIEAYADRVTGLG		N	N
Cluster_5696000	GID5_seq51	MARGLGAAIAGRQCAATACGLGTAVACDDGAVGSGHAGAAIAGDQLAAVTRGFGTSIACDQLALIGAGERAAVGGDFACAQDRSCSLCGLWIDAVGRNRHWRGGMCSAFDERCGELRLRCLGNEIRGNDRRCRRLRLGRRVLRNARGNALHGTGTAAGVDHLGPGKLDHALLAQPDDVGGIDHADHPVRIGMHVQMRIGSLSPQQAGQAVFLLDRGLPMPAFDTARLRPDQPAVIGHVVGTGA		N	N
Cluster_5697000	GID5_seq535	MEPSGAPDRVYRGRFTTPENARGRVIVRLQRGRCDVRVPRPAPSACAWQGAQYSVSAGADKCALTVGAALAAMGLYR		N	N
Cluster_5698000	GID5_seq537	MVMAIPVHSGPANSISGIKPTMQVSLVITIGRSRLTAAAITASRRGRPSASSASMRSSSSTALLTMMPASASKPKVAMKPNG		N	N
Cluster_5699000	GID5_seq538	MHNSGVTVMLSSHEPSKVTPSTVASERRYSLVLVWPKKNGENASTITNDEVSNGVARERPASMQA		N	N
Cluster_5700000	GID5_seq539	MIAAIDTVCSSTLSTRMTISEAKMVNGTIAPTIRPVRQPRNSITTAMTMTMVSPMTWCILPISRSTTSAWKVTTCCAKPAGNSCAVWSSLARSVLPKSAILLPGFIETDTTTAGWPW		N	N
Cluster_5701000	GID5_seq869	MSGLAHVGAVHEGCVCAVIAGKDTPPGSWSVAK		N	N

## Sheet: CITA_124_ORFans
Table S2. Unique Clusters of orthologous genes encoded in the genome sequence of the non-pathogenic strain of X. arboricola CITA 124
Ortholog_Cluster_gene	Sequence_ID	protein_sequence	Cluster_Ortholog_Group (COG)	SignalP	Transmembrane_Domain
Cluster_4023	GID6_seq3824	MRKSKFTESQIVATLKQVEGGRQVKDVCRRKLPRQAGTSKVELSMCLLRYSTGVIPPSESWDLASL		N	N
Cluster_49012	GID6_seq2994	MGGELVDAVSTVWTIKAFTARDRESARLAEQIGDEAVAHRRSWMYVEKPA		N	N
Cluster_49013	GID6_seq2995	MIHDICLSVMAGGMLIWAISMWRAGMVSAGDVVLVSALTFRILHGSRDLALTLVDTTQQLGAIADTLQIILQPHAIVDADAPLAPALAQGDVRFEQVRLPIRSGRRCWTD		N	N
Cluster_51003	GID6_seq162	MLFDTGPAVRDGFDAGERVVLPALRALGVRRLDAIVLSHADADHAGGYAAVRAGLPVAMTAAPPQAPLDVSNRCGAGQQWAWDGVRFGFLHPSAGFPYLRNQSSCVLRIETRYGSALLPGDIGELVERRLLREHAAELRADVVVVPHHGSADGSHADFIAATGARLALVSSGHGNRFGHPRAEVVQRWQGSGAELLDTARAGAIRVWLGADGLQVRERRRWQPRLWDAAERRRSAAILSTSE		N	N
Cluster_654004	GID6_seq2102	MHRHRRHCIQPHPEHALTINGCRPERRFFPGFARNWREQIREQQQLVYLAPGPHAPSSLRANAVPSNMPSFVQAFACKAGAPMVRAEKDRVVIW	Predicted metalloendopeptidase [Posttranslational modification, protein turnover, chaperones]; Predicted metalloendopeptidase [Posttranslational modification, protein turnover, chaperones].	N	N
Cluster_705002	GID6_seq919	MVEPTESESQHELDRFIDAMIQIREEIRAIEDGRLDRDDNPLKHAPHTATQVSASEWTHAYPRELAAFPLPSLKQQKYWPPVARVDNVYGDKNVMCACIPVDAYKDDVEA	Glycine cleavage system protein P (pyridoxal-binding), C-terminal domain [Amino acid transport and metabolism]; Glycine cleavage system protein P (pyridoxal-binding), C-terminal domain [Amino acid transport and metabolism].	N	N
Cluster_829002	GID6_seq2187	MTLGGALVGIAHLVNLRLNHGHAHVHDASCAH		N	N
Cluster_934002	GID6_seq3273	MPEYRSKTSTYGRNMAGARALWRATGMKDGDFHKPIIAIANSFTQFCPGTCI	Dihydroxyacid dehydratase/phosphogluconate dehydratase [Amino acid transport and metabolism, Carbohydrate transport and metabolism]; Dihydroxyacid dehydratase/phosphogluconate dehydratase [Amino acid transport and metabolism / Carbohydrate transport and metabolism].	N	N
Cluster_1176002	GID6_seq878	MVAVLLGLLWWLPSFTVMDKWDRIGWLAVLVGSGGATYLVAQVALGLRPRHLREG		N	N
Cluster_1497003	GID6_seq108	MQAYRVIRGQGPQSLHRIEVPPSSLGENQVLLAVRAASLNYRDVLVAHGQMGAGEARIPLSDAAGQVIAVGSAITDFSIGDAVLPIFFPRWTEGFPSEQTLSLSLGGNIDGVLTTHLVVDQSALVHAPRTLSWEQASTIACAGVTAWHALFELGALPDGAHVLIQGTGGVSTWAVQLALAAGLRVTVLSGREEGIEHMVALGAQAAINYNTDPNWDETVLRTTGGVDLVMDIGGAGTIARSLRSLRPGGKVVTIGGVAGGFALSIDPFSLIGGKSLTGVVVGSKKMTQALVRFIDEHAIVPVIDTIFPFAEAAAAFARMEHGRPIGKVVIAIN		N	N
Cluster_1570003	GID6_seq463	MDSLTAQEKADAERAAQRRAAPVAGWTPPQAQPAIVGIGASPGVAIGIVHRLRAAQTEVADQPVAWAMAARCCTTR		N	N
Cluster_1607002	GID6_seq2458	MTTLLTPDQLEADLRTIGARLYHDQHPFHALLHEGKLDRGQVQAWALNRFEYQRCIPLKDAAILARMETRRCGGSGGNAFSITTATAPAMAASRVGCT	Pyrroloquinoline quinone (PQQ) biosynthesis protein C [Coenzyme transport and metabolism]; Pyrroloquinoline quinone (Coenzyme PQQ) biosynthesis protein C [Coenzyme metabolism].	N	N
Cluster_1640002	GID6_seq2764	MEVSFAQSGDASHNARKQRQLAGNAVANGLPWEAGLAGLTRVPAEIFGVADRIGSIAVGKQADLVLWEGDPLDVAHYAEQVWLGGRDMPMRSRQTELRERYMQPAGALPRAYLK	Imidazolonepropionase or related amidohydrolase [Secondary metabolites biosynthesis, transport and catabolism]; Imidazolonepropionase and related amidohydrolases [Secondary metabolites biosynthesis, transport, and catabolism].	N	N
Cluster_1683002	GID6_seq2843	MTAMRLLRPMLCVSLLALGGCSVLTGGDKKPATIYAPNVRIAPNPSWPQVSWQLSVSKPSARG		Y	N
Cluster_1696004	GID6_seq2564	MWNILVCGGAGYIGSHMSHWLAEQGHVVTVLDNLSTGHREAVKWGEFIHADLLDEASLARAFDKRRYDVVMHFAATSLVAASVDEPFPTYQNNVTGTLNLLAQMRRRGVEKLVFSSTAAVFGQSAVALIDEHQPMHPITPYGASKLMVERILADAYAAYGLSSVVLRYFNAAGALAEHGIGEAHPCETHLIPNALRAAAGKAPPLKVYGADYPTVDGTCIRDYVHVQDLARAHALSVSLLECNPGAHDFNLGSEQGYSVMDVVAAAEQVVGRPVPFELVGRRPGDPARLVASSTKARQVLGWERSWQDMSAIIDSAWRWHRMQPF	UDP-glucose 4-epimerase [Cell wall/membrane/envelope biogenesis]; UDP-glucose 4-epimerase [Cell envelope biogenesis, outer membrane].	N	N
Cluster_1819002	GID6_seq2337	MTTGAAFSSLAAVAERSDCHPDALPLAALCDAAEPVVLRGVARDWSLVQAGRRSPEEAMALLRAHDIGRPLQYSRGGPEIAAGRSIPTIAVR		N	N
Cluster_1823002	GID6_seq3912	MSQAQHSSQMAPVAVTAFTSTTALGAGLDAQAAALTARRSGMRRNDFGPQPLACWIGRVDGVEDVVLPEALQG		N	N
Cluster_2072002	GID6_seq2049	MTGMVQSETAVIGGAGNVGAGIVAALLDARMPVLVIGRDAAKLDALRAQHGHTPLLQTLQGSVADDASALALAGELAQRPRPLAAVIASVGSPLKAGRLLDRPVTALRRRIERDVLPHLAAARRSR		N	N
Cluster_2101002	GID6_seq1214	MTMPTDSISFHARLTPHRLAARDLLQDRQWTYAELDVLIGRLAALLQARGCIDGERLAVLARNSVWQVALHFACGRVGAIYVPLNWRLSTAELDALLQRAEPRLLLGDDVAAGRADVASLADFVDAANTLNPADTGSIPPERIS	Acyl-CoA synthetase (AMP-forming)/AMP-acid ligase II [Lipid transport and metabolism, Secondary metabolites biosynthesis, transport and catabolism]; Acyl-CoA synthetases (AMP-forming)/AMP-acid ligases II [Lipid metabolism / Secondary metabolites biosynthesis, transport, and catabolism].	N	N
Cluster_2131002	GID6_seq3485	MILFVIATAAVFGWLLAYLQVPAAAVKFLQAIADSKNTVLLMIVVMLLLLGMFMDLAPKILICTPIFLPVVKAYGIDPIHFGLVMVLAGGIGLITPPIGSVLFIGTSIGQITIAQSMRTIWPFWLAALGVLLIVAFFPELSLWLPRALRA	TRAP-type C4-dicarboxylate transport system, large permease component [Carbohydrate transport and metabolism]; TRAP-type C4-dicarboxylate transport system, large permease component [Carbohydrate transport and metabolism].	N	N
Cluster_2250002	GID6_seq3197	MHVLQRRAALLLCALAVAGHANAQVVISQVYGGGGNSGATFRSDFVELHNIGSTTVSLDGWSVQYASAAGSSWQVTPLAGSVPAGGYYLVKQADGSGGSVALPTPDATGTIAMGGGAGKLALSNSASALSAPAPPAMPT	Predicted extracellular nuclease [General function prediction only]; Predicted extracellular nuclease [General function prediction only].	Y	N
Cluster_2412002	GID6_seq614	MAGKVEQQGQTTLVHLIGRKADTTAPPQPGQVFAPSTPEAPVAQRQGDGHRIVIPAGTTLYMDGHALDATRHLDLREDGRLHVLSLTRRADGLESLHSPALTLGPLQEVPGSEAWVWTATRAGQHRVSLRYRNPNGPINTGVTAAVKRLLLECPGQATQSQVVVMPHSVGEQLSTQVSFTVVAGQQCRFRLEDGFNMSALAHFAQYNGGRGGRDGVVNTAQVSALLVGPAASTEAAQ		N	N
Cluster_2579002	GID6_seq125	MDEPKPHYQKLKHFILRHITNGDWPARSRVPSENELTAKFGLSRMTVNRALRELTDAGVLTRVQGVGTFVAGPKAESAMFEVRNIREEIQSRGQTHSVQVLICETVEARSSVTTNFGLTPGTELFHSRLLHHSDDKPVQLEDRFVQPSVAPDYLDIDFHTEIPHQYLMRVAPLERAEHVIEAETASKRLAAQLKVNEGDPLLVLTRRTWSRGQVASFVRLIHPASRYRFVGTFQVGAPLTP		N	N
Cluster_2629003	GID6_seq2417	MDTGALGLRLPLLPELTGADTPVYNVDLFHACRLYPQARLDGVGAIRIEAARLPNNFGLAHEQSKVVQYPAKTRRGELEVRLGCEGELIASVQLPNSATLGEQFMLETALPARTGIHDLCLRFTAPIRGPLYAIGAVQLIETTAQAPPAATR		N	N
Cluster_2935003	GID6_seq116	MIARLIHACIANRVLVLVAAALLAVVGIWSVKNTPLDALPDLSDTQVIIRTQWAGQTPRIIEDQVTYPLATTMLSVPGVKAVRGFSFFGDSFVYILFDDATDLYWARSRVLEYLSQVRDRLPPNVNPALGPDATGLGWIYQYALVDRTGQRDVGQLRALQDWFLRYELKTVPDVAEVASVGGAVRAWQIQPDPQALAARGLTVAELIEAVDAANGATGGSVIEQGEAELMVRSEGYLRTQEAFEQVPVTGNDGIPVLLGEVATISRGPVFRRGIAELDGQGEVAGGVIVLRTGKDALGAIRNVKARLQALQSSLPEGVEVVPVYDRSELIQDAVRNLTHKLGEEFLVVALVCLLFLWHLRSALVAVITLPLGILAAFIVMHAQGISANLLSLGGIAIAI…		N	N
Cluster_3001004	GID6_seq1719	MLRFPAPLIRPSLGAAAGGAAGGAAALNEVSNNYLGHQERMEYATALIACSKPGTQCERAEQLKALSEERNLALRGACSDPASGGCAEQKQLAAAAMQDQLDHAGEYTAWLAGHVPELVGLFNSDKDGSLTKDFVTHVTTADFGHKLACAMAGDCSNQALASAAWNGSIPLSVATTDSALRAALGMGASTVGATGRVWEMVTGVAELANGMSPAGQVGKSIDQLAYLWGNGYAATAEKNFNDAKSALNAIKTGISGYAEDLAFAAYTNTHGSWDIYDIAKAGAIGGKVSVDVLSLVVPELYAGKGGVAAKAATGLGDAFKADDVIDYLNSTRPNPNSLIRDGAGSVANSEVVNYFRVEGGGTGTATSKNRITANSDGSISINPGCSGQLCVSVGTADHA…		N	N
Cluster_3001005	GID6_seq1724	MEQEVATGNEPCQWLRNVELNATNTLSNQGVIAGADVSVTAGNLLNQGRISGTGAVSLEARNDLLNQGQIQGRDVALVAGNNLVSEASKAINGVGILSGISASNTLQLFAGNDMTLSGTRVQADGSAALIAGNNLSLTPSALRNDNGLLRGGDAVSVTTGKDLVMSAGNDLQLHGVTIKAGGSAALQAGNNLSLTPTTGLDGKVATRTNISTGDSLQLTAGNDLTIRQAEVKAGGDLIAAAGNNLNIESVLNETETNSYKSRNGKTRVTTTTTTQSIDQQALTAGGNLILSAGNDVNLVAAKLDAGKGLGISAGCRKVRSSPAPAMWYWPQATTSRWTRCRTRTARNTKRPSRSPVCMAVVDSASHWA		N	N
Cluster_3975002	GID6_seq3572	MQPLLRRMYAAVMSTPALADGHLPTDPAQAAVLAAVGAALDHVDLRPQLLPRRPQLLPQLMRAVNDPDASGRGIAAIIAQDPALAANLLRIANSALYRPQGARWKAWSGP	HD-like signal output (HDOD) domain, no enzymatic activity [Signal transduction mechanisms]; Predicted signal transduction protein [Signal transduction mechanisms].	N	N
Cluster_4219002	GID6_seq254	MTPTITPETPTLSDIIASMRNYAGVAEDCEVTQGHAPVAIRNWIEMLEALSELQAAPAAAGVPELFVQWLEREMPPGTIIGKPAWWAPKLARALRSAERGVLGGCNG		N	N
Cluster_4219002	GID6_seq575	MNTAVTESIRLPEIIAMMLNYAGVADSCEITQGHAPVAIRNWAEMLQQSAAPAAVPVVPPGWVLVPKQFGIPANAWDAAAFAFGGPSTGEGEPFLDCTAWIGETVGDEGEKTYGLHISCDECPEEGSITLAEFATHPEPAATTGVPELFVQWLEREMPPGTIIGKPAWWAPKLARALRSAERGVLGGCNG		N	N
Cluster_4280003	GID6_seq524	MSAEPGKRYCASSYGGRQRCAGEVGIAFYNADDQMLESQFSESFNAAGGNTLSAYDRRGVFRTAPTGTVRVRMLIRMRAPYDNSSQFGPVMWIVKPAINEVAAATTVIPPWAPSATAIDFKYASATQSLQTRVTIAENGVASYQATYTWALDVNKKVIGMNSVNNGFLGKITFSADVVEIIGATPGGGRNEFVGGKFYAYAPNGRRVVALGYGVT		N	N
Cluster_4314002	GID6_seq110	MATRRSSKALRPELADAREAGLHNIGEAAALSEVSAKMIRHYEGIDLIPPASRTFAGYRLYTDADVHRLRFIRRARNLGFSIKQIQSLLGLWSDDRRASAQVKKLAQGHIDDLQIKITEMQAMQRTLRDLASRCHGDNRPECPILDDLASPTNGH		N	N
Cluster_4563002	GID6_seq3325	MTDKLRLEAGVRHERYRYRAWSMLRSTGNLGMADTLADDAARLFTGARAHTALDVGVTNWTAGFNYDITPTVGIYGRASRAHRAPSEGANEGNVNIPTADQFELGTKLNFDTLDVFATAFYTKYDPYNIGTSAVNPQTGAAESKDYRGSVTNPGIELAAVWTPAQWLRLDANLTYNDTKVSDLTEVVANGAVAVVDVDGNMPNRQPKLYGNAGPTLLFTTGAFDWETSLRYAYVGKRYADLENTTELAAYDTLAANILVRNGPWDVQLSVDNLTNTFALTEGNPRTDTISGQGTRAPIYGRPIYERNSRLVVTYHF	Outer membrane receptor proteins, mostly Fe transport [Inorganic ion transport and metabolism]; Outer membrane receptor proteins, mostly Fe transport [Inorganic ion transport and metabolism].	N	N
Cluster_5702000	GID6_seq10	MKIRSIHIYSHDGQRRDLRFKVDGLNVITGRSSTGKSALSDIIEYCMGRSSFNVPEGIIRDKVSWFAVIYQFEKEQVLIAKPTPPGSGASCSTAMLRRGTQLQVPEFKDLAVNTDDDSIVELLSRLLGIPENRTEVALEHSRDSYDANVKHTFYYLFQKQGLVANKDQLFYRQNEQFQPQAIRDTLPILLGVSSHDRYELESKLRVAQRDLRVSNKKLEQARDAVDTSHEQAIGLYSEAKTVGVIGNTDENPNADGIIDALRSALSWKPERVPDDDGSRVSFLEDELVQLRQDRRDTQNRIDAARQFAKRAGGYENEAAEQIDRLASIKALPKNPDSGEWQWPFSEQNLALESPVAIVLLNELESLDKELRIATGQRPKLEAYLAELTGKADGIAGDIK…		N	N
Cluster_5703000	GID6_seq104	MKQSSRPRGRGTTSAETALEASFERARDSAAEERAFFKRLMDAIVYVHAPVSDDALTLRLVQFRHPDGFDAIPFFTSLDKAQAASSAAVRILGVSGRELLTGTRGATLMLNPNDGGVVLYPEEVATLLDTGFLARVERLAPAEFAVRPAQAAPAWLAPAISGSLEHADFVSSAYLLETNSSGGVEQPPGLLIWLVVDLAFAERAARLVTTAIQPLCSDLDVIIDLAVHDVSLPLPAGLDDPQILPIFTRIKPT		N	N
Cluster_5705000	GID6_seq106	MTQQTDDSERDPAQAKKNAQANFDRMLTGIPMEIQDREASLASRLAALPGSPIKKLRALHREMEILSAAIAPYVACSAGCSACCHYPVHLYPVEAELIEKRSSHSRLPKSLPSADFHGSPCPFLIQEQCSIYQDRPMVCRQHVALTNTAYWCDPVRSGEITLPMAQLSKVQEAFHELVAKDGRTTPMDIRQIFAVPGESS		N	N
Cluster_5706000	GID6_seq107	MPLINIKVSASSSPALTAKISKQVSDLTSRILGKKAGLIATIITYVRPEDWLIGGMTLSEIGVASFSLEIIVTDETNTKAEKAEYLAEVFACFERMLGPVHPTSYVHVHDARASAYGYGGHTQEARFHRS		N	N
Cluster_5707000	GID6_seq109	MHRLHIPAMACSACVAPIRRALMSVDPSMRAQFMPDQRRISLETRRPLELIKQALSSIGYPAHIVH		N	N
Cluster_5708000	GID6_seq11	MKRWDQRPFEIRNLFNPAFCGLVLFRALHGYEEEDARGMPFSLSLLVLPLCLHKDSREVIASSPRSYLLKTAEKNQQIMVGFADRVTQMLPYAFEGFGLLMERGCIAVTDDGRIQTVPRKVRKSVDGTAETVACQKVARIVGKEFARIADRATVYTTFGIRP		N	N
Cluster_5709000	GID6_seq112	MNLVVEGMTCGHCVRTVTQAIQAVEPQAQVDVDLGSGVVKIEGLLAVEQAVEAIQRQGYVIAAVLPSEAGTPAAPAAASSCCGGCHS		N	N
Cluster_5710000	GID6_seq113	MVKLLRRWRRPRSRARLAWLGLWALLLQQLALVAYACPLESVEAGQATLMVGCEEMSAPDPDAPALCDQHCQRDHIATADAKAPQVPYQPALVAFALVQALLPPVHAQFYRDVPVCVSDPPPLQRFCSLLI		N	N
Cluster_5711000	GID6_seq114	MSFFLRARRRMACGFALALALSGPVVAAPPAIPISYTEALQRALANAPTLQARRSQIDASTEEAARAGALPDPRLIVGLANWPVSGPDAFSLRADEMTTQQVGLMQEFPARAKRRAEHALAQATLAQARSLSMAEQKMVAQAAALAWIELWSTQQAVDALEGLREPARIAERAARARLAGGTAGASDVLAAQAALLQLDNRLEQVHAEHAAAQAGLARWLGIAPEAILASGVAPDFSQLPLEPTQLLAKLDQHTPLLGWEARQSLAQAQVDAAVAETRPDWSVELTYGRRERAPDGMARSDMLMVEVGVGLPLFQKNRQARGIAARRAELEAVSAEREEARRIQAESVQRAIARWRGLTGQLERQNTQSLPLARDRARTALAAYGAGADLQPWLEARRD…		Y	N
Cluster_5712000	GID6_seq115	MSPTKTRLTQLAVALGLLALGFAGGYAWMTRTSDTTPPTGTSGADQARKVLYWYDPMAPEQRFDKPGKSPFMDMELLPKYADEAMGGGTQIDPRLQQNVGIRTQEVTVESLGTAVRVPGTLTWDLTQETVVSARMEGLITHVQVKAPFTEVRRGQALATVQAPAWNAAIAEAHALSQAQSAGARELQGAAQQRLRSLGVPSGASSRSGVVLGADHSGVVTEILAREGQTVMPGTPLFKINGLDTLWLEASVPQAALGTLRPGTSVQATVSAWPAERFVGQIQALLPQVDMASRTQRARIVLRNPQRRLVPGMFAEVLVQPDAEQALPVVPTEALIATGRDSRVIVQDPDGSFRPVRVSVGRNVQGRTQIVAGLAGGERVVVSGQFLLDSEASLSGALER…		N	N
Cluster_5713000	GID6_seq117	MRNTQLSAALLLFAVAGSAGAHDLFVAFSKPGTAAGEANTALVNNGTFDESAGAVTRARLQDVSLSQGGAKAAPDLASWKEVGKQSQLTVHPAGEGTYLLGVSTMASTSTRTASEFGKYLELEDLPDTLATYDASKFTNGVTYSYTKHARAIGQVGTKLTDDFAASLGYPLEIRLARNPGSVKVGEQLSFQVLQQGTPVPNLRVYVGHRADAPVKGGHGSATLLRTDAQGQASFQVTSAKTWYIHTNHMVPSTQKGLDFVSDRASLSFEISPHAGH		Y	N
Cluster_5714000	GID6_seq118	MARTKVARTALAVMCGLVIAASAAAQTSTFDIPEGDLKIALEAYARQSGVRLVYLSEDVRDRRTSGARGDMSQDAALNRLLAGTGLTVKRDQSGALAIVREAANAPAPSTRSTPSSSLGQAGSDTYASTVSGGADASTTSTTAPTTFDAVQVTGSHIKRAQMSGVGPTTVIDAETIQSSGAVSVETLLQRLPASAGAAGSQSNNFWTGNGNGTTQINLRGLGVNRTLVLLNGRRVVNGGTGANNSVDLNVVPLALVDRIEILKDGASAIYGADAVAGVVNIITRKEMDGVELSTRYGQTFKGDGEIGSFNLAFGTTGERSSMSGALTYAESGTITMASRAPCPLGVVAGTLQCVGNSSTIGGRARLADGRVVNFNQDPNGDPRSYELYDPAKHNYNYNL…		Y	N
Cluster_5714000	GID6_seq123	MYFKRNPLAVSVGALLCAGFSTVALAQQAEQGAASESAKTLDTVQVTGSHIKRLQLSGVGPVSVVDAEAIERSGATSVETLLQRLPASAGFAGSQSNAYWAENGYGTTQVNLRGLGINRTLVLLNGRRVVNGGTGANSSVDLNIIPVALIERIEVLKDGASAIYGADAVAGVVNIITKKNYDGAEAAVRYGQTFESDGEEKSFDFAWGITSDRGSLMAGINYSETGTVNMASRAPCGLGEVDGQLECVGSSATIGGRALLADGSRVNFNQDPNGDGDFYEPYSAAKHNYNGNPYLNAVNPIKRLSFSLFGDSTVNETTRVFTELMFTNRQSDQLATPGSLGVYRPINIAASHPTNPTGQDLLLQRRRLEEAGPREFFQETNTFRVIAGIEGQLGMNWDW…		Y	N
Cluster_5715000	GID6_seq1187	MQQSAAFAVDRNRIVAGVADRVGLVVANHQIRLVAQGLQQAVRQPRVAVVQHAGMPGPCIAGHDRREAVHRHQHGGLPALCACIQFRRNARVVWRKDRIDALLPIVGRQLQVARNRGAVADLGHQRGRTMRAIAVDHQARIGLRDGDRIQRIGQQAGDLGNADIPADMAVQFLLRQAQIGQPRRHALTGVVGDQQPRRGGLRVVHAERCGIVGAEQAGSGRFSHAGCRPVRDRPDTARPTAWDPSDSPRPSSAPARRRPACAGSRAR		N	N
Cluster_5716000	GID6_seq119	MSSHNDIEQVAAQWINRAQSSQWTAQDQRQLDAWLGQDTAHRVAWLRLKSVWDRADRLAAVRGVQSPRTRRWASPVRWSAAAAVAMLAVLLNMPWWGPGTRYTTEVGGREVVALSDGSRVELNTHTELRAQVDPSLRHVWLDKGEAFFDVKPDPAHPFVIHAGDHKVVVLGTKFSVRQERERLEVAVLEGKVRVEPMVAKPGRPPVIVQGGGLLYSKPAGTLVAVNAQDKVRRSLSWRHGTLEFDQSTLADVAAQFNRYNEKQLVLMDTETAHMRVGGSFDAAGVDAFARLLATGFNLRVETHGDQIRVSQPH		N	N
Cluster_5717000	GID6_seq12	MVDAPTDKFSAGEQGLGYIYQARLALLQVLQLPEDTSIFLEKDDDLDFIDGDGGKSLASLKHKAIGDRLTDLSTDFWKSVNIWLVRYKRDGRAASNLRFFLFTTGTVSTGSFLAHLLPDQPVASRDAATLTELADAALAESTSKLIAPIAKAFNELRDPEKQDFLERILILDGSPRIGDIPALIRDKHMRSIRREHREFVFERLEGWWTDAMIKQLTGAKSEGIFGYEVSDKLSNFAEEYKADNLPITFRGKAPADEIDTDADPRLFVAQLREIGISSNRIRSAILDYYRAFEQRSAWARENLLVLGEVEEYEDRLTDEWGRYKDVAFEKLKDDSAEEALREAGAALYNWAEFETGKIESLRIRARVTEPYVLRGSFHILADATPEPKVYWHPRFLDRL…		N	N
Cluster_5718000	GID6_seq121	MTPWMRTLHKWVGLIIGLQLLLWMASGVMMSWLDHDQVQGHQFQAHAHAAHDWPANARSPASFLGGNKKISRVSSGWLLDTPVYQLADAQGITLANAVTGQPISLDSAWATRLAQASYTGPGTLKAPRLLEWSGEVRDHEGRLWRVDTDDTQDTTVYLSAQTGEVLYHRNKTWRLFDVFWMLHIMDYTGRKNFNNPLVVTAAIGGLWLALTGIWLLFASFHWSEFVPRRWRPARELSVFGPDGTRLRTVRASAGDNVYVSLAREGVQLPSNCGGGQSCGLCEVRFRGVAPKATAADRAHLGASKVKMGYRLACNLAVTEDTDVEVAGGASLWTEYGATVEQVTAVTPFLREIVLKPDEAAGPEYQPGAYLQVHVPDYDVPVHKLVRPEHHHQDWAGVDL…		N	N
Cluster_5719000	GID6_seq122	MKSAFWARKAHKWIGLIIGVQALLWMISGVYMTVISLDIIHGDHLAHAHQQPLVAPTHLSGEELQRRYPGMTQVKLKRLLERDVYEIHAHDKIYLLDATTGQVLSPGDQQMAIALAKAVYQGQAPVARVEWVTQAPQEVATRPVPMWAVHYADAGETTLYFSPYSGELLARRHSLWRWFDFLWMFHIMDYEARSDVNNTLLRVASAVGLVFVLSGAWLLIYSFRRRAAA		N	N
Cluster_5720000	GID6_seq124	MPSLRVLLRMFLILVLCADGILSAQATTRMAVRHIPPPGAVNGTHSVHGGARVNERAKISNDCNKIRPGGKQAGQGDQNDHQCDCSTTSCDCSCVLTFFAGRVPVIFAAQHDLTSTYLPTPELPPLRRQVSRLFRPPIG		Y	N
Cluster_5721000	GID6_seq128	MNLAWHGRVDLPATADTQRWHQRVALDPQPEAPGIALLGFASDEGIRRNAGRLGAAQGPGALRNALANLPVLHCAPLYDAGDITCVDQALELAQAHYSHRAQQLLDQGHWVIGLGGGHEIGYASYAALRGHLGASKARIGIFNFDAHFDLREQGSASSGTPFLQALEHARSIRSPLRYHCIGVSRSSNTARLFATANREGAHYLTDDVLCTWNWQAQAEVLRAWCDAVDVIYLTLCLDVLPQAVAPGVSAPNPRGVNLEVLEALLDLVMASGKVRVVDVAELCPPLDPDQATARVAARLIHRMVSAQAQWGDTGWQKAVS		N	N
Cluster_5722000	GID6_seq1286	MSGSETDAEVVDERIWRCDLHGRRRGDTQRLQLPQQLRRGVGLRPDAFATQQTLGQ		N	N
Cluster_5723000	GID6_seq13	MNKVLHVVQDGKSVHCFPYASLSPSHWGYVYERHVGLQFEAQGYAVTYRGLQFGFVDGGVDLVLERDDETIYVQCKYTFGKRISANEVRWILHKADAYLARQYQGRRLHFHLVVPDSNRCFSSVKLRLNGTVKKHSTARYFEEHNNLQNRVRLKVVEVPMRRPSSEI		N	N
Cluster_5724000	GID6_seq130	MKRYASLSMMALFLMAGAAFAGGQTTTPTTDHGQHKPMDHKKQEHGQHKPAAADADFTKLDTNKDGALSKEELAKHKLAPHFGMLDGNKDGKLSPQEFAAGKGM		Y	N
Cluster_5725000	GID6_seq137	MTPSGVASIEELGLRGTLFLAALLAAQLRRIPVAPTRRSTLLVLDALRDLALIQVPWPADRWQIRPDAEVTPIEDLQWAFAWSTHERRHLLPVLEDQLGDMAHDVDLADAKLELWDELALWETEQFLEQQLLKHHFDPGWARDVGFVFQSGPPGLPIARWRYCCWAAVRQGASVAMRLGVHDSAHVREAIFQEVQKRLRYLMTSSPEQGMFKPYHLAPESSVAKLFVEWVVPMEWAYWTGERHPSR		N	N
Cluster_5726000	GID6_seq1372	MQCWNRSNYAPVIFPSTARSTMPARRSCWTPCCSRILPGACGWWRANGVPTNEYHLAVAARRCHRARDRRACGRAWPGTVAARGQRAVRTVLTQRAGGAGRGCASALAEPARPQHRAVGRGRAPATGRTSGCGDAGPACGDRRSQRGRWHAPGRCGGWRNDAAVVGARSAAGRRPRCGGARLPVAGARRGRCGGSGGLGRSLADPWRRPGLQPGAGGCAHAAG		N	N
Cluster_5727000	GID6_seq146	MPMLDDQALQDRNETVAALAVVLVPGVVPAASTNDGAIAAKIRIQAEASAIVALRRNCIHASRPKCPLLRIGNRSPSNAAASRPIQSPCSNGAAHCAVATRRHRQPSQAKRLSGSECRSARARSLARRSAAPAQNSVCLFSSTRCAAASGGCVCERENPKARFTRSAPDRSGRTDWPDVPGRCCPGYRPSRTGAPCAC		N	N
Cluster_5728000	GID6_seq15	MVVKKASEPVSKAARKAVKKPAKKATKKA		N	N
Cluster_5729000	GID6_seq1518	MTHAVFTASESSAYDDRIEERYHFPSIYLRAVSAALGDLIIYYEPRRTSGPHSATGRSAYFACARLLSVDPDPMHQDCFYARLGEFIEFDRAVPFSQNGHYYESMLKKEDGSTNKGAFGRSVRGISPEEFDAIIRQGMSAPIESWERQDSAIDSVGLRISEHGAPIYAERSVVQRLTNRTFRDVAFRRHVRTAYENTCSVTGLRLINGGGRPEVQAAHIRPVEANGPDTVRNGIALTGTAHWLFDRGLISISPTYDILVSPHGVPDELDRLIVRDRRLILPKDLELRPHQAYLEWHRQNRFKI	Predicted restriction endonuclease [Defense mechanisms]; Predicted restriction endonuclease [Defense mechanisms].	N	N
Cluster_5730000	GID6_seq1519	MDAVIKQLMQAGGLSIAVPMIIVVVGSILVKGGFSLHRSRSADRKDFLDAFKDIEGRSDLWLCVSVRHLFGKYLPTILIRKLMISQNPGRALLDVSDGWSLFTFDVATSQVHWRNPKNISAITRKRKVLMLNVGYFLLGCPGLFLAYWIVTGKLAQQFAVVAWVYVALAAIGAITCLINGDQLKDAGRAAEWLEIGG		N	N
Cluster_5731000	GID6_seq1520	MDGNVTHPATTPIVQALSDSARDFQDIVWPRISTTPLVGGGVIRPVEAVAEKDFKDELDLLAGIDAWQIQYSPTAIRGIASRVQWGPCYESFTIRTRLPSGNETEFQKRLRAIENSDKGHIFPHLTIQAYLDQRQGRLIGAAAVSTRQLIETAAVLIENKERLQPRKDFYGFISNSDGTEFLYMRWPYLRYKNVLANNNTVFL		N	N
Cluster_5732000	GID6_seq1523	MPASELCIPIIWKLCGRQEAWSVWAALLQALLAGLAIYAAVRLATRQERRAVARRTQVLVEFIKLASTEAAMIKTFFGIVKNEEPREAIYGTQRKVFQQYAQALRSVSLDSVADFRLLVPMHRTAAACDAIAELLVAPMPKNGSPELVKWFADLKKAQAELNDSYRRACVAHFKSTSGGIVSVMWSATESWRARGSGWMRSVFERKPA		N	N
Cluster_5733000	GID6_seq1524	MYSAIVAAWHAADSTIQAAVISALATVLVGIVTVIAAIAASAIAWIGVRQQLGHDRRERGRDRSLETRREVMLDGVAGLSEAAQSIGLLVAPDVEPAEARRVLMAALSKITKASVVSSLSSAQAGRLYTETVGALFTVANSNRAFLEIEHKALGSQEWREFALATVALQNSEILPLLQATLATAREDLDMGQGDTDSFRAAIAPDWRAAQLKIDTFWKQFPLGKVIDPPQVLPRN		N	N
Cluster_5734000	GID6_seq1525	METPKEETKAWIKDTFEFGHNIGLALALAGFGAVAYHVETVGRMTDWNKYLAALCLVVAALWGGFSADHFVNQLLKHTKLNGKVWASILIGALGIALGVSVIFLAPLIPDNNHIVALCDKYKDTVGDKIHDSEECQRLYKKRADYERLLRGN		N	N
Cluster_5735000	GID6_seq1526	MTAMTDLLPLAKEALKPASGVIDALLAPKLLEIKSWALAKNLKSKVEQALLEDVSDKYLRRLLKRISGITSLVFQQRFVPLPEVYEPLNLEDVSKRINFRSIKKKAAKNVFWMTLTRPGTRSFIVDGAGMGKSTFVKHLCMLELAESDRIPIFIELRRIGENESLLEALAKDFDDLHRIFDRDLFLSLLSLGRFLIILDGLDEVAAEMRQSICSQIEELSIKADSAAIIVTSRPEVALPALADVKVFQFLPLNKKQATSLLNKFDKFAGIDVGARLLARIDELPQHFLEKPILVALLYLSFGHNGEISPSESSFYDDLYTALFKGHDLSKGGFARKKLSSLEFDGFRRLVRGFAFLLIASPPKGMLSETDALSYIQRASGLSGVSPSSYGAFLDDLLIA…	Predicted NTPase, NACHT family domain [Signal transduction mechanisms]; Predicted NTPase (NACHT family) [Signal transduction mechanisms].	N	N
Cluster_5736000	GID6_seq1544	MRIERPVPADLAFQPQRFGIGGQQQFDRGGVEADAVVEPVHAVFGVDALDRHHRHQHLDLGDLRRVAGEQRFDVVGPGRLGDEVHPVGRDVHARQRVDDLVDLRNHDAALERGGLHDHRGVFGVRAGVEIAVAVGGLRGDQRDARGQVDEVTAEQFQVGVDGADLDAALADQPGQARGLRAGEREVQPLGDAALEHVQMRGQRQHRLHHVQVVHARRVHLGEAARQEVGLLLVVAFQADAVAGFDHRLQERHHVVGGHHAPLRRQGCGALQALAPAFGLGVPLSTHASASPGQARNVEVITS		N	N
Cluster_5737000	GID6_seq1615	MTDPSKIFLFNSALPESLEMSDFLKGMGPSQDNVRGQNIGNGYIAYGFLKALFGRPVKVDHISNALEAKLSDQLAEEINQKYSHLVWTMKDDIREDFSGLPIERITHFLEKITIPIVPVSLCANSFNGYDPNLAERLSPDQKRNFSLLSEKSKLIGVRGNYSAEILNSLGIKNVRVIGCPSYFENGPTRALQKKPWDADKVITTATFFNSGLPRTSHLLQDELYFINLLYLEKALPSTRNITAQPFNLDEIPTSFQLLAKAMAGRLEFFSDYSRWATFFKSNDHCLTIGTRLHSGILSINSGVPAIVTNPDSRARETCEYLRIPYDPTIHSRSNIREVFENLDLSEMNNAYPVLHKEFLDFLDAVGLVPCTVPHDKPCFEFPDLKKSTSPSVAAELHEA…	Polysaccharide pyruvyl transferase family protein WcaK [Cell wall/membrane/envelope biogenesis]; Polysaccharide pyruvyl transferase family protein [Cell wall/membrane/envelope biogenesis].	N	N
Cluster_5738000	GID6_seq1626	MRRPAGVPTRPAASVWGPEVEQQTQSRQQARQPVQPIAAEAHS		N	N
Cluster_5739000	GID6_seq1723	MLGNASDSSSSTTKSDIAAGTIQIRNGDESALAGLDRNATELQQSGLKEIFDQKKIEDQKELMGLAGAIGFRAAGDIASSMQQRALNEYATAYSTNDPQGMAEAQAKMDSWSDGGLNKTLLHGLTGAAVAALGGGDVVGGALAAAGAEKAKLAMAGYLRDNGVASDSETYRALMELGSAAIGGALGGLAGANTALAGDQFNRQLHPDELAKINASAADFAALECGQSCTPQQIELARQRLTVQAMRQTDSRWNDVLGMGGQVAQDGPASNFLDNIKATHGTYTDFAADWHQYNNSSMFAGNLRGTTALDQVYGTVLGTAVSTTDQRYLLQALNRTNGSWANDYVSGVLNKDAWTIGTTFTGDVGFAADVTKKLLTGNVDEALSAVAAEILFAKAGEVGK…		N	N
Cluster_5740000	GID6_seq1733	MHKAREQSATTSEGMLSFTEATRVRRSIRGFLDEPVPDRVIREVLEDAQHAPSNCNTQPWNTHIVRGDKLKQLSRVLHAKNDAGEFTPDFSFDQHDFYGEYRKRNDALGKAYYEAMNVMREDKEGRRRVGAMNYSFFNAPQVAFLFMPSFGDNVRVAGDMGMYGQTILLSLAARGLGGIPQTALAFFAGTIREFLGIPDELKLLFGISFGYVDEAAPGNRIYMDRVPVDMSTTFHS	Nitroreductase [Energy production and conversion]; Nitroreductase [Energy production and conversion].	N	N
Cluster_5741000	GID6_seq1735	MSQSTPLIFLMGTTGQTGRLILQEFDKNPGDVRVRIGVRKQEDLERLRAEGRDAVLFDLDDPRTFATALCGVDRMNVLTGYTIAMTHQTKTVVDAAKKAGVRHIVNQGVFAADDATDSKYCWFALVEAYIEASGIAWTHLHPNVFLENMLSVSPPVGGTFSVYWGENRVGYVALHDLAAVTAKVLREGPERHGSKNYYLSTETMTGAELAAAFSEVLDRPIHCNMLGVSDVEAHFKKGTVEVEDWYARSSFELLTQFADGRMGYMGTVKDDVPYLLGRPAINVRAWAEMHKTQLLAFVDSPST	Uncharacterized conserved protein YbjT, contains NAD(P)-binding and DUF2867 domains [General function prediction only]; Predicted nucleoside-diphosphate-sugar epimerases [Cell envelope biogenesis, outer membrane / Carbohydrate transport and metabolism].	N	N
Cluster_5742000	GID6_seq18	MPFPMGTDTPKNHPKRPGPAPMDIALLTRHRLWAWIVLVCTPEVDSWHALDEHWLEKIDGGTSTQRPLRKVFQRYFHIGNDPGKLRGINGLKLVEAVHADYHQSAAAALYNSPFWQLTGPEVLPGDQIRAIHADLLRRLGLVRLTPTQRVVAISSGFKNVASDNRDLRTIAENAYNIGEFASVDAIALLACSFRLALDALSLKEADVYLDALRWSVRRILTRWDAHHLVGQALATLIEVRLLRRPSGPVSPEVLGFRTRRDRCHTELPVVSVYTSHHMLQRCEASYTSPIVLRDGDMELFFDDFQENYQVLRDQILERLSEGDADQEWMETARAIRQQRQDLIDDIFLGNLNTSDEDAVEMLRYISRFRALRGLAGILDEFFNPNP		N	N
Cluster_5743000	GID6_seq19	MSFISQMSPGSPAALPRAIDPSGSLHQPGPRPFEPRIYGRREFEKRDVYGFLSIKEARPVEVDGLPAIAVALALECDPHIACYTERPRTLPLGDKNTELHFWVRHASGFEQFLLLVPDADCVQTVGGIPRPRETERWQAMARDAGLQLRFVTEHDVRVAGATIAQHNRLLAFAQVAQSLGNRLALRARILANVEQQSRARIDQLEAALAPFDSADVQAVTCELICLGALDFDREQELTRRSVVARRNRT		N	N
Cluster_5745000	GID6_seq199	MENQNVDLDVMGRLMSLNVLVAFAIATATREHDDPRGAAFDVISAAEEEMADTIANSDDTVPADIKAKLVDAARHNTTSVGRMVDSFLASMGAPPRQPE		N	N
Cluster_5746000	GID6_seq2	MARGIQENEVFEAADALLGAGERPTVERVRLHLGRGSPNTIGPLLDAWWTQLSQRLEHRLALPEVPEDVGVALAKVWELALAAGRGQADAALAPERAFLANAQAEIETRVTAERERMAAIEAQRQQAVVAAQIAEAALAVCEQRAGELAVQVVALQRQLEELSGRRDALEAQLHSAQSRLEQERSTAAGERETLQTHLRQVEDRAYTEIDRLRQETKAQKAQLATQAREHVAALREADQARRAAERAQHSAERESAAAQARAQALAQPRPAKARPAIKKEAARATRRVAKR		N	N
Cluster_5747000	GID6_seq20	MKPRFTITEADALLALPRPDTKAMTDRTEEEKQAIDNRVGALVALLEGAPISQVATAYSIYPKTLRRMLDLCAKPAINGGINGFAVCIPGARLVDPQPRHTGLPPQGRAHAMTQLVLAIPELGALVAKFKGEVPTRTRTSPAFDRLYAHIKRMLKEKGLDDCYPLNTRDGGRRALSTFIRRSREHNADQAMAFSAPMALTKWKELADIRPFDEMQFDGHYIDLKDQCVAIPLPDGTSVLAKISGLLLLVEFDVGSRACVSWQVVIDASYDQFDLLRTLSAGLTPWHPRDLSDRRMRYLPNAWMPAAMPGLLPRALKLSLDNFSGHLAKHARRTMLHHQLGIYRFGVAGIPQTRAEIEAFFKLIEQKVLRFLAGGFEPETKNRVEQKVSTRMASNYPIFA…		N	N
Cluster_5748000	GID6_seq2010	MVSHRARAASLDATAGQRSRIQQTAQIRLAEPAVFQRHVQHRSLFLVGTLGDRRGLLVADDRVERGDQDRIAVQRLAHALLAHLQPGNRAIGQQPRHIAQQVDRVQQVVGDQRQRHVQLEVAGLPGHGDRGVVADHLRAGHHGRFGNHRVDLARHDRTARLQRRQLDLAQPGQGAGIHPAQVVGDLDQCHRQRIELTGQLHRVVLRSQAFELVVGTLELELAQARQGLGHLAAKTRIGIDAGADRGAAQRQPAQALEGIVDALLRRTQLRRPCTEFLAEGQRHRIHQMRAPGLDDLVQPLAALVDGLAQMLERRLQVLLHRQQRRHPDRGGHHVVGTLPEIDVIVGMHRVLAGARGQRGDHLVGIHVGRGARAGLVDVDRKLRVIRAVGDLQRRVLHGL…		N	N
Cluster_5749000	GID6_seq21	MTTDARHPMLRFKRPLIITRPGERLAGDARNSIEIGSDAIWIDGFGRIGKTYGVRQLIQTDAWRPFPMYMIEFSYTKPAKPGEGYFASSLLLQQGQTVAASATSNGTLMRAVRMFQEEGHRQGAQVIGVAFNEANRFTADEYEHVMSIVNECEKTGRIFFFFINQTDSGRFDRSAIDRRPPRHIYGRFFTTSHHYTGLLWEIPKADREHQLASDVALAFREYDEELVWPEGSGISYTQYFAPKAYALGWRLGTQVDLIRLVINSLRAEHGLPDVVEWPMQSFERFVYFILVRVAYENPEFSELTETNIRGGLLRAGYLEIEPGYRGMPA		N	N
Cluster_5750000	GID6_seq216	MNRIAIAIIAALVWSAAMVGAGWAWRGDRAEGATSKQEAGAALGALAGEQAARSTEHQQAEALADIGAKHEEDRQAAQAVPDAVVADLRSGALKLRDGWASCETQRLTEASAGAAERDAAAERRDEFAGAVVRVGRDADDQLRACQAVIAADRAAPVASERSDRQPR		N	N
Cluster_5751000	GID6_seq217	MYGNSFDGMIGCFAIACALAGGAIFAVAFWLIPWLWELLKPWLHTVTA		N	N
Cluster_5752000	GID6_seq2172	MRRIAGGMVAENSATWRFSGNFFSTASTSSMKPMRSISSASSSTSVLSWDRSSVPRSR		N	N
Cluster_5753000	GID6_seq22	MIIPAAQPSRPITLRGTVSRDSLTPFASSLTTPFVGMDLRVLPATSAFGLLARLVRLNALDPIDLFRLFGIRSRRADDLSELMTFSDVRQAALARALHLPTVPPTWNLTAWFPFQAPSNILKTGWVLRYCPQCMHSGYHTLLHQLPWIQRCPWHGVALQNTCMRCGRKPTALADWCFDENLACECGHSLLSTEAALKQSAGPPSGAADFLAIYLDWATSERGRTILVMPELPADAAAALAGLVQLPKALEWRCGKPQVALHKRSWRTTIHGPRCNQEALRQLDTLRQDRPGFLTVPAQIRPAVANVAADLALKLPASTLTDREMTLFLTGVGIEAPATFRPARRGFSGSLSALPPWEVAGQQFLNLACLHPASYRSVVKLIDIALDGRSLFDFHGQAKM…		N	N
Cluster_5754000	GID6_seq229	MKSVQHLISVSGGKDSTATYLKAIESGRPFQAVFADTGNEHEITLEYVATLAQRTGGPSIETVRADLTADLARHRDYILRVWPLQGIPQEIVDRSAALHAPSGNPFVDLCILKGRFPSRGAQFCTEELKVLPIVEQRVLPMLKSGPVLQWVGIRAEESENRAKQPLYNRHESGSYLWRPIFDWKLNDVWAYHSRHGILPNPLYALGFGRVGCFPCINCRKDELRLIADLAPEHIERIAEWEAIVAMVSKRQSATFFAPMKDPTDADTPGEYSRIHKVVEWSRTGRGGRQFDLFFQQQPGGGCTSDLGLCELAEAA		N	N
Cluster_5755000	GID6_seq23	MPSYDLKMAWLRRLPQVGSILTVDMVAMADLIEETDGLLSELQAALGKLIKSGIVENTNAKRRRTVNGVNCRKNELLRRLIA		N	N
Cluster_5756000	GID6_seq232	MSVKTLSRITEVKTEKHAIDANTWLDKGWLLLSVASVAVQDGSDAYVETKYVLGFPGQDPADDA		N	N
Cluster_5757000	GID6_seq2334	MQCRVLCHARSTRCLEIAYRLIAVGNLTAGYRSNALMTVRSRIHRCSARLLHYNRIKSLPTTIGPA		N	N
Cluster_5758000	GID6_seq236	MLLKLAHPRRIACLQADSEDLDAIQGRTMALVTCEECGRSISDRATACPGCGAPARGVQPIGHTSSSQPVKASLFARLVMWAVFVVAGVVALLVIAAIINTPASDPVADAQRVIDRQVASDLEHVFDTAGATHSKRDGKVFVCSTVVLNRPGNGPLAMDNVRQRVIVTMFPSGAAQAIFDGSTDVAGRAEFAQSWGANCG		N	N
Cluster_5759000	GID6_seq2363	MMLPLLMLLLLQPQLHPQLQLQAHPLSLLHLHLLLLLHLHLHLSLHLHLRRLLSHRASAEMRSAPPTTRPH		N	N
Cluster_5760000	GID6_seq238	MKTIPQCGPNGIWDHLGYSINRCARGGRTITRPDGSVVDTTTRAHELEDGYARELRAGKAELASHGFEMEAEA		N	N
Cluster_5761000	GID6_seq239	MSAPVDVLAVIRRFDAAHHTTLCAYPTPDECVVAHAAVAELIDAASAIEGLARLRAAPLRDYRAAVDRLTAALVRVGGAA		N	N
Cluster_5762000	GID6_seq2400	MATAKAAKKKPTAKKAVKKTAAKKAVKKVAKKATAKKAVKKTAAKKAVKKTAKKATAKKAVKKTAKKATKKTAAKKAVKKTAKKAVKKTAKKAVAKKATKKSATKKTAAKKPAVKKVAKKKPAVRKKKAAPVALPATPAPLI		N	N
Cluster_5763000	GID6_seq245	MNAQVQEGQLVPEEGMAAMISRSEIEQQISTARRFPRSLKRFRDEAIQMVTLSQSIAEQCVYALPRDGKTIEGPSARFAEIVASAWGNNRAGARVIDDKGEFITAQGVFHDLERNVAITYEVQRRIVDRQGRRFKADMIGVTANAACSIALRNAVLKGVPKAFWEDMYVEARKVIMGDIKTLANRRADALAHFQRFGVSADQVCAKLDVAGIEDIGLEHLVLLRGIVTAIKEGDTTPEDAFAGTATASTQKPTGYTPEAFTASMKTWSAAIQAGKKSANEIIAMAETKGALTAEQRAAIHACEKPAGTDTHTAEVNGDQA		N	N
Cluster_5764000	GID6_seq2450	MRQCGGIDAAQPGRKSLLQHCLGSGEPAADTGKALQRVRHDAFLRRAHHFRHQLAQRIASAREDAGIHLAHARIDAGQHLRRLGGRAQGQHLQRGHRQHRHVQAQRDALRNADRQPHAGERARATTDRNRVELAARDAGVGQQLLGPWQRQFGMATRRQFKALQHAAIHMQRDGTGFGGGLERKDFHGRTTGRKEKAQSSPNGNASTPLSPTGSATPKNARTSPISRVRANGGSDCMKVRP		N	N
Cluster_5765000	GID6_seq251	MADGSYPANIEVQPRGRTRPLLVADLFCGAGGMSNGVARAVRELGLRMKLVGVNHWDVAIETNRRNHPEHAARIACANLETALPLDHVPEGYLDLLIAAPSCVFHSRARGGRPVHDQQRMDPWHVVRWCTELRVKRLEVENVPEFMDWGPCSLVTGRPIPSRKGEYFRAWVAALEAIGFRLDWRILCCADYGDPTTRRRFFLIGRSDRGPLEWPEPSHARAASSDLVGTRAKWRGAREVIDWSMTGGSIFTRKKPLKPNTIRRILAGAVKYSWPTPYVQALQALLDGGVPRLTFPRAEAIERGLVAPDGMGIVLATASGGVARDLDQPLPTITTGGAGGARPGCARPQLVEPLIVMRTNSDGGRTSRPIDEPLPTICTAGGGFLADPLIVPVSNSSNKA…		N	N
Cluster_5766000	GID6_seq252	MAEAPKQFVMYKDEKGEWRWTLYAANSKKIADSAEGYQRKADCVHGARLVAAVATNAGIWNGTEQTWEP		N	N
Cluster_5767000	GID6_seq2523	MLRWRPVNREFINSLQGLRGVAVLIVVLSHMGSSGFQLGLVPHDAIGKMGVWIFFGLSAYLLTSRLVVDLEMMSPVVAVSRYMVHRVFRIYPLYIFVIFLHFAIGDFDARASLNHIILFEGRGELWAIPAEFQYYLVIPLIVILPRGMSFLFIFLGVCCSLIVGVFNSEAVFSNEIFFLPKAAPFFFGSLAALLKLDLKKPAIWASACLAIFFFCLITYRCMFVTSHVDQFFKPWLSLIAGFSVAVLIVSALHRCFWSDILCWKPLVWIGQVSFGIYLLHMFVINMLKSLGFSATFGALICLAISAFLGWLANVCIEQPGIGLGRNVSGKII	Peptidoglycan/LPS O-acetylase OafA/YrhL, contains acyltransferase and SGNH-hydrolase domains [Cell wall/membrane/envelope biogenesis]; Predicted acyltransferases [Lipid metabolism].	N	N
Cluster_5768000	GID6_seq2565	MSKHVVIIGAGPAGLTAALELVGQPGVQVTVLEADDCVGGISRTVNHNGNRIDIGGHRFFSKSDWVMQWWANLMPIEHSGDVPLNLRYQGQTRDGLPVGATLANGAKPTAMLVRNRLSRIYFNRRLFSYPLKLNVDSFRKLGVGKSVLFGFSYLRAQVSKIEPEVSLEDFLINRFGQRLYGQFFKEYTEKVWGVPCNQISAAWGAQRIKSLSVTKAVLHALRAMLGLNGKVAQTSLIENFLYPKHGPGEMWETAAQLFKARGGTLLMKHKAVGLAVDVGQVRNVTVQNEAGEAVKLDCSHVVSTMPMRDLVAASRQSWDEDIAAIADNLQYRDFITVGLLYRASELPRALGDNWIYIQEPGVNVGRVQIFNNWSPHMVKDASMVWMGLEFFCRETDDLW…	Protoporphyrinogen oxidase [Coenzyme transport and metabolism]; Protoporphyrinogen oxidase [Coenzyme metabolism].	N	N
Cluster_5769000	GID6_seq2566	MNEPCAVEAAALRKARRGWISESGAYLLASAVALLADLGIFGLLARWGWGWYGAAAAGFVVGSLVAYVISVRWVFATRRFHSRSAELATFVIIGCLGLLVVQGVMWSCIEWLGMPGSIARLIAVGFSFTSNFVLRKLILFRSHACGRSIGEGK	Putative flippase GtrA (transmembrane translocase of bactoprenol-linked glucose) [Lipid transport and metabolism]; Predicted membrane protein [Function unknown].	N	N
Cluster_5770000	GID6_seq2567	MLTLRRIAPWCFALALIVYLRPYTGIRHDATLYLAQALRLISPDIFNRDLFFVAGSQASFTLFPQLLALLLAHVEPGKAFLALTLVSRLLFYAASAWCVHVLFPARWRWHALLALIVMPTGYGAFSMFSYAEPFLTARPLAEALCLLAVATLVRDRLAWAVGLFAAAGLLHPLQAIAAVLVAWCWLVLGDRRWLWSLLLVVPVLVLAILKVGPLAGLLLVMDTQWRSMIDGVGDQVFLGTWTPRDWCIVLADVYLLSLLARWSGPNTVLGRLAKAVLLATVLGLGLSFLLADVLRLILPIGLQLWRVLWMVHWLAAASIPFLVWDQWQRGGRHWIAPLLVVTIAVIGASVPRSTLPWAVLGLIPLHMVWPHVADRVSPPIRRLLLAGLSVAMVVATARY…		N	N
Cluster_5771000	GID6_seq2708	MQHAAGHEAVDRLAGGEPQLADPGGALEHATFNRGDRGRAVHALVLEQVPQVFACKQTHPGRARIAAYRQLEIDHRRAAVVLHQPVGFLRQIVVRHPAAVQLLQQPARTAEVGQIAARWALVHRVAGQIAAVQMASVPVQQTRCPRQPIELTQRQGFAPRQPPGHPAQQPWRRAQVAPHEQAIGVADQQDAPEGIGLQRQVAGGFVTHPPL		N	N
Cluster_5774000	GID6_seq3141	MYCFHRVHRVWRSHADPAPAGVRRGRGRGRRLYRRRTPVQHRAIGAQPPGRQDRGIPRCAPVRARHPSGAAHRGRRGVSTQRPRHLARGRTPARGNGPGPGHGARPAHAGADLLAHHRAAADAAARLSQRACAGGRAPAHRHERGPAARPGRRPAGCGPGRRRPAGRGAGTAAAAARGSPGLDRGAPAIASPRASGWRWPSWTTNRWPG		N	N
Cluster_5776000	GID6_seq3279	MAFYILIDKISESEREAFYRFYDTAYPDEVGELRLDKATNSIEMTKACRHAFFNRAATKVACHFHDGNLPESTCWAS		N	N
Cluster_5777000	GID6_seq3336	MTMRCAADRHDLHAAAVHHPYIAYPLSETAWSLQCACLRCAGVQRQARHADVQDAAGDSQATKQRSSIRRH		N	N
Cluster_5778000	GID6_seq3340	MVSWSMRGATQGVAGAINTSTSSQRRCMAAPNHCAKRCASATALAGSCRPASRRSRVAGSNRSACVLRPARWRWPPSAAVSTKAAARARSASGNSMRVLLLQAVSSVPRPASSSGSRLRWNQPPSRAMRRLPALHDANGRPSMTSWTRRRSAMELANGPTTSSASTKPNTPSSGNAPCVGRRPYTPHSAAGTRMEPLVSEPSANGTSPAATAAAEPPDEPPARWR		N	N
Cluster_5779000	GID6_seq3345	MRQGLVHGASAGGVERGRVSPKLVASQQWHQVLARQAAAVESTIRTGPVTPKRFF		N	N
Cluster_5780000	GID6_seq3518	MKANKYAILFIAASLGISSAGKVRAEPQLQEARNYPAPELIARSKNFSSQMTIEHPETGVILKKLGLKYLHELDPNLVYQLNTRTGDVRTLTREQSAAGGSVGPAAIFWGFGTPTVRISGGAAINGEAATTVTCPFSAQTAEVSGFMASTVSRDPIAGIRNGVLVVDDPLTSRAQANFTILRASGGARNPINRTVLESLHTGSCGDEVRINNLVTTWPPIRVELTIDDTGSMGTQLSGVKTAIASFIGNANTGEDQRAVSYELISFKDSPTLRLANTEDTSAVISAVQALSASGGDDCPEDSLGALGLALSRIDADEDSEGSVILATDASPGTGNVDALIAQARASGTRVNVLLSGDCVAGAATKSRAINGNTDVIPAATLSSREVFSRLAKDTGGLYF…		N	N
Cluster_5781000	GID6_seq3519	MTICAHVYQDLCTQGFKDMHHRLSVLYRYVMDLNTFAREY		N	N
Cluster_5782000	GID6_seq3522	MSTSYVIWNNKGGVGKSTITFNLASRYAELNPRRNVLVIDMCPQANASMMLLGGGLKGEAAVHALCTSPDSPTIVGYLTKALGGGPLAPSPNPLDYVSKVKRTNSSLPENLFLVCGDPNLELIAAWISNLASSQQVLPNVRPWVWVHEVMRRFIDLLKTEMPGDWIVFIDTNPSFSSYTELAICAVDRLLLPVNADDSSRTAIGAMHSLLYGQNPPHPIYGAWTFAHNASVFKVKVPKVHLVIGNRLTQNLGAAAAFAALSQASVESLYDLFLVNPSRFTSRVAVPVSEVDFVGKYSVLLRDFNTAGVVAAHEGVPVSSLQSGSHNLHGRTVRVDNDRITDCRIALDTLVRLI	Cellulose biosynthesis protein BcsQ [Cell motility]; ATPases involved in chromosome partitioning [Cell division and chromosome partitioning].	N	N
Cluster_5783000	GID6_seq3523	MANYINKEILAEAYTHLDIEIFDDKLRLDQLRNELTAFFKERASFLFETDVDIVVEFEEGSLKTRVIALGSAAAVIAGAIGAYPSFKEGVTHIANDAVAIAQSANIEVIFRTRTPYCDRLRVEKRKGVFGRVQALLVELEGIAADIEASKLPTGRKSIETIEILNDRLIGWDEKADILFSKFEDQATEACIAEGLLEEVANLPADFPWQKELVASGLRSQIVDSDIRIASQIAGLSSRYNAGLKSIKKKLEKRVKQAGEG		N	N
Cluster_5784000	GID6_seq3583	MVTKIGAVLSCAPGAVVIAVDGLEVFEKNKESLQVGRLIKIAQGNHDFTIATIRNIKGTNNVSSDGNPIWSFQIECQAIGTLVENTTFDRGSLLLPVPTEHAFIAEQDTLDKIFSSNEDHNFPLGKLSMNKAIDLMINGNRFFSKHIAVVGSTGSGKSCAVANMLQNVVGIDNKVNSNKAQQNNSHIVIFDIHDEYAAAFTLEKEECFTLSKLDIDSLQLPYWLMNSEELESMFIESNEANSHNQVSQFKHAVVLNKEKHNPHLAKVTYDTPVYFSIKEVYLFIENLNREVIGRLPGEDKPKLLNGNLVFDRRVYFNQVHDFVASSSAAATKATNGPFNGEFNRFVSRLEAKLADKRLRFLLDSKNPGGKSHATEDFEILMKQFIGYLDKSNVTIIDLS…	Archaeal DNA helicase HerA or a related bacterial ATPase, contains HAS-barrel and ATPase domains [Replication, recombination and repair]; HerA helicase [Replication, recombination, and repair].	N	N
Cluster_5785000	GID6_seq3584	MGRSADYTIQGFLYQFNLTLSEILKAEEDDVVTVEGIVEDIEVENFSGTKAIQCKYHEAKETYALSVLYHPLLEMMRHFKSNPGAKISYHLFAHFPNASATTISEEDILTVLNSKNKDLQSAITEVNGINIPGFLSVFNFSLTPKYTELMAENIKRLEHAGFNKGEVEALFYPNAIQIIADLSIRHDEKLRKIIKKDFLQKLRKIRSTAVSQWTLALKLRDKILAAKRKQLYQGLQVNARSRHIVIFPKFLESFNDEIVLFIKSFVDKYNFKPAHTQTPLFALDVDEDIFTEIAERLFSKEVSVNHGRPIKKFYESSFFRDPMVNKEKKEFVLRLIRWADYKGLAGVSKADDVFVIGDGCVECIDTKDINLEILASEKFAEVQYMMGLKDGY		N	N
Cluster_5788000	GID6_seq3693	MESKFPKRVELERRCLDTVNDSTLRTPLVGLSLVTIRRWISDSREEQPHADWDGIYEALALNAEASRSEADISDEIFVDISEEEAERAISQLKIALRSLKGREDS		N	N
Cluster_5789000	GID6_seq3694	MNLHDRLGTKIDAKEFPKENFGLDLSSSRIDWCRGKEVIFKNCNFSHSQIKNCYFHRSRFENCNFTGCVFLDSNFRGAIFINCDFKYAFFKGTLVDSHKVIANRHIWPNASRDLIRSLRKNAESLGDVEDARACLFAEMDASEEHWIQVKKGVTWYYTDHYTKIDKFIKAPYKLLGLRASRLVWGYGESPFRLVVSIALLLVANSLARSLVYEDPTFFDCLARTIEIFIGTPGNNPEFPRWWTISIVFVRYFTIGLLASVIYRRFSRR	Uncharacterized protein YjbI, contains pentapeptide repeats [Function unknown]; Pentapeptide repeats containing protein [Function unknown].	N	N
Cluster_5790000	GID6_seq3758	MRAWSGAWRICPASCTTPTARPAATAAAGPHLRGDRHAARARLGHAVGNRHADHQRVLVDRCATGARSTVPPPGQHRACSRCASAGGAADAPRHPQQPVAGACQHGRHAAAARALHRHPTPRRGRRRKTRGQGQVLAAPRTAVQPGRQPCRVAAGRRLPQRDGEGAARRQRQTGGAALSPMDAGRTAAVPCGAEQARGRHRRDRSAGRVLESRWHAPLHRGWRSEHLSRTWPGAAASVRVAQQRRPAAAVPAVGPARPADVVDAR		N	N
Cluster_5791000	GID6_seq3782	MSTTPETPPSSMLAVGVLLTVSWVKNSVGNRFRSTSRFWFCAFRPIEAVAMLAPLSVVLVKLVPRPRMAMLRPSPLTSRESCTPGMRLSDSAMFMSGNLPMSSANTVSAKPTESRLASVENWMLRR		N	N
Cluster_5792000	GID6_seq3836	MEIAASLSIAALLHDVLKASTKQALAHARAASYDISISHCLQHTPHQRLSPAFFRYLLHRHEDRSSL		N	N
Cluster_5793000	GID6_seq3891	MVGGQGPRSQTADRMPCFCFCFCFCFCFCFCFRFCFCFRFRFRFCFRFRFCCFCLAHTARSQLENSRHMNPGVGRPGKARLAKHPLPKHRSASPCDKRARLPDCMKRDAPLRIVA		N	N
Cluster_5794000	GID6_seq3941	MENFELMENSRPVAQRFAREMTQEEVSAVSCGGAGDTLVIIIVEAIDTETIIIVS		N	N
Cluster_5795000	GID6_seq4	MAPPSSLPSARTVAERCFDKYRLESDPNCDLGLRDNLEALAEHFAGLNTLQSVFIEHLVPWPAFVQPSNTGHAAIADFLITRAAVAGISSNYDTLIERRAWDYGADFRSSLDGDEATSHSVRQAPLLKFHGCSQRDRQATVWAPSQLNNPTISGRIARSKVWMAANLRQKDLLVVGFWSDWQYLNAVIGEALIDVQPLSVTVIDLSPTNALEQKAPKLWEIAHAQNVTFEHVQESGAAALDELRRAFSSSYLRQVLDAGRAAFEQATGAQCDPAWLDVGNFDSEALYGLRRDAEGVSAAEPAKLLRPVNPETLGFFHLLLRQAGAVQRADGYDLNGRSIRVLNGAQCILGTLRGKFVEPPAAVQSDIVVAVGATDLGVPDNVVRSGRTGNVIRPDPAGE…		N	N
Cluster_5796000	GID6_seq4028	MTPYFDGLPEDKPYNADELEGRALLIRSKVNDRKAKHLIDMAQILSLVDRAKRLRKKLWGIAVLEQLDAHGL		N	N
Cluster_5797000	GID6_seq4029	MSQNDPTATALASTDCTAAAQRRAAVARALGPSRVEGRCDDYVAGLLDWMMETTGFAGGAPLHVRGSTSCH		N	N
Cluster_5798000	GID6_seq4030	MSIIEEVRSALDRGKAVSSAEVVALHAKMHGELAKAIEKRARIAVAGPRAPNNGPEYRQVLLSGTNEQIAAMQREFDEMCVEADRARALCDSLQQLKAVVLLKEADEGLPSLQQELVDAVAAAEKCQRALESALDQVEGVYLQISRARGQLNTASIAATAEQSAEVKTIRRLVALAPFSQRQRVSMYRGAAHRDNIGQVEDGQGGELESMAATGWHA		N	N
Cluster_5799000	GID6_seq4031	MLNTIDQHLRVDLGEPTIRHAPKASSRHNHPQVWNVERFASEEVRDSLSGRIVSDRERIRDDECLRFVGVKDQG		N	N
Cluster_5800000	GID6_seq4032	MEIAELGYKVDSTALVAGTKALELNASAAVKASGAADTLERSYQAAARTIERSARSAGTASAATVSATTSASKSVEAFAQQQEKAAVKAAALANAVDSGAISAGQYAAAMRMLPAQITDIVTGLASGQSAFMVAIQQGGQLKDSFGGIVPASKALALGLTGLINPLTLGATAVGAMALAWYQGSEEAHAFEEAIILTGNSAGLTASQLADMAQAMSKIEGSTTSSTSNALAQVAASGRFTAEQIELVGRAAEQMRIATGQSIEATIKQFVSMADSPVQAAGALNQSFHFLTEEQYRSIVAFEEQGEAAKATAVLMESFADSVDRRAPKIVENVNWIGAKWRGVREEMTAVWDIWRNIGRGDTVADQITALQQQIAYTRGAIASGMSTKTQADIDKMEAQ…	Phage-related minor tail protein [Mobilome: prophages, transposons]; Phage-related minor tail protein [Function unknown].	N	N
Cluster_5801000	GID6_seq4035	MFNRKTTRTVVVDGQTMELSDAAAAAIERLQQRLTDAEAVSQRVRADQAALGEAKDAEIAKLQADLARLQDSRPKPEDIDRLVDERVKRITDSAASVQTPIDSSANQDPVARALRDGATHRTAVQDNGYAESVASLDYRTRNQGN		N	N
Cluster_5802000	GID6_seq4036	MRADRSRRLAALEARPAPAPPCPATLAFWAYLDELQASHGPRVNPGIAAALRETREDGMPHAIVVAVVDFIEAVEQIDAQAGARLNHLLDLS		N	N
Cluster_5803000	GID6_seq4037	METDTTPPPADRNNGTDTASRDSQGRFGPGNPGRRRGARNKTTLAAMALLEKDSKRLTKKAIDMALAGDAAALRLCLERIAPPTRERVIQVDLPIPQTPADVPTTMRAILVAAAEGTITAGEAEKLGRCVETFARAHELADFDARLRALEGKDAR		N	N
Cluster_5804000	GID6_seq4038	MADPDDLFYFNLSDPEDLARWERTQMPQHGDRLSSPFRRVLEDLLASWNQPPEVIEAIRNRVEASLAYMDAIEERACHALAALDDPMMAVARVQATGALALAALEPCVRAGRAVVEARAAGGRAKARNTAAPAWHTAVHKAAQQLRDAGVPDRNLVGILVKRFPYSDDAVRRVLRKHGVLPAANG		N	N
Cluster_5805000	GID6_seq4039	MTFAEWEASIPPGERMIPADHFVERYIVRIGLPDSFAELAWSVFHSRHATNAKRYDDWPNAYLKALEENWYKLWYIDDEDGSYQLTTQGKQADRRYRMGIAA		N	N
Cluster_5806000	GID6_seq4040	MHPDYLNEPMSYFPGLEGDYTINQVRELIYMARSVNCCAAAAANMQHDEAIRAIEAADLLLGGATRMLAYLFPDDDLANDHDNRLDARAKALADAEASAARKAKRVRKAGV		N	N
Cluster_5807000	GID6_seq4041	MTTNRSLRCLTATQLRGVARPQLELWLANTKTAEGALDTLIDMGCTAPQYANDRAICEHNRRLLTKQLGRVAV		N	N
Cluster_5808000	GID6_seq4042	MTAERAHAIEQDQLLAKLVARVEGSRNASPVEPDIAQRLIEAEAKRQELWQRLNDANCMAINIAAALNLLSAEGSIGREEVPDYVTGTIWLCQGAMNKLAEHLQESL		N	N
Cluster_5809000	GID6_seq4043	MSMRSQTYVDSVVGIDSHLEVSFLFAAWAVSRRSFPTNAEVRNRWGMSRSTAWRYLRALRNTGLHPGATP		N	N
Cluster_5810000	GID6_seq4044	MKSIQAHVASATVQDFPPQREPAAQPARDKTTAQGFNDGFGAPMFQVNAGIASECALSEADVILAYVKRQLEAALDNDDRAVGSMVQFQHDDIHMLIAMLDMSKALRVAAGATA		N	N
Cluster_5811000	GID6_seq4046	MTTKPSKRPGRPAKPDSERTANFSVRMPQQLRERLEATAAAEGRSVNAEIVYRLTNSAASSEPDDAKRAVVVEALMEAVGEVCNWAEHLDVTPNDEDVQRWLKEALDDLAMWHGRLQRLDSSK		N	N
Cluster_5812000	GID6_seq4047	MRGVGGSGVAHRVRCAVLGDARALHASSEDGVHLVGAARLRTRRGEDEILAANARCQFGQVVGEDLRHRLLAAAGLVVTDPENAAVSIDVAGAQVQRCCVAQPGVERDHDERMREVGLIVGRRLEQPLRLCRRQIDQLPLRLRLARQHRYRRQQLPPPHGVEHVQQRGPLPVDGGRARALALALGDVGHPVVVGEPGDLPLAQVRHEVLIEPHALGDKIPAIMRREVRQVVFRSLGNALWPSLPATSYPMCG		N	N
Cluster_5815000	GID6_seq487	MKELAQRAARKNLGGTWLGLLLVIAVTFFSVISTMPKAYAGDSALCNAGTSLCDQGQAYLNALREGNEATCISGGINIHSGKVNDRTFDQRYEAVVECYRVFDNYTWISTLDSSFYASTCTARPSISPAAGSTGKVCQQGCEYTVGSNGSQPVATPNGAVCASPPPIDPGKNNGCCDATTGPTTAGNPANVFTGAKLETAVDYRAPVGHLEFVRYYSSAAGLQPVTTLGSTWRHSYARALTVADAATVVLTRPSGNFYTFKKSANGTWTPDWDVREVLTELLDNGVRTGWQVTTADDTQETFGPDGKLTGMAYPDGERLTLTYAGTQLQSVRDLRGRQIVFAYQAGRVAQVTLPDGATLGYGYDTQGRLSSVALQAAGASVSSTVASYGYADSRFPDAL…		N	N
Cluster_5816000	GID6_seq492	MLWYDRPPIRLPRSQVLPVVRVKLRRLPSPSLLVPKSLLNCTPSNWLRRMKLTTPPMASEPYTAEAPSLSTSMRSIMLDGMALTSL		N	N
Cluster_5817000	GID6_seq493	MADAPVPPPLLVYGLVALPAIDGSSCSRSPTVALPVAAICSWLTVTTGLAVSVSTRRRREPVTTTLSSVCGASLLPPACCADTGALTPADSASSNAALSMLGTGRVGVPEVREKGNSGIGMQGS		N	N
Cluster_5818000	GID6_seq498	MTFVYQPINTIVAGNRAALLSFLRPPRRVASVSHKVEPANRNRNDVSHPPIPITPTSRLRSRLPQAQ		N	N
Cluster_5819000	GID6_seq5	MDIFTQAEILLRDAQYETWTWTGSTRPVACFESAALMGFVHVFDSADALLGTWEENQKITLARHAASLRGAGAKAWNVYSVFLTPDQDARRMREIERIEEDFSLTRKIARASINTPGDVEKALLPLLSIRSKPLLGASNFETRLRTRLKDIPPDAVTAFLSETTPAEIARILGATS		N	N
Cluster_5820000	GID6_seq519	MDWIKIEAGCEMPAEEETVLTLDGKRFWSEAVHSAARFYWDEHNEIEGVTHWMRIELPA		N	N
Cluster_5821000	GID6_seq525	MVARHFGRMFLSPNALTGEPRRAEHIFDLDARCRHAQHLDLLGRAVEIAVLNAVGSAGQRVVHAETAFLHLRHVDHARERLLIGGPHHRKSTAGPGNLPHARQRDRLQHLVVVALFGQPIVVGVAVCLAVAHEALQRLDVNLLVTLAHSGDELAVLVVIAAGVLKDVGAVVAGLLRHPGAIAPHWDRRGDVLGTQFIGLPVDLPGGLQQDAGARQAGVGGSVGLHAAHRRPLEVVALGVVTLVVSLPQDAHAHVVLPLGHICGHGRPLADVQLVASERLRGQRSPDPCARRRVLHLHGFGNVVGLARRAHTAQHVLQIDLDAHGVGARGAGDEIGRIRQLATVGGVHVAVERNGLIRHLAVAGVIDAHSLVAGQRRVGVREHAYAAHADARREHHPEEL…		N	N
Cluster_5822000	GID6_seq543	MTTAQEMLTSYTQAELAVLKGQSFRFGERMLTRADLAEIRKGRQEWQAVVDRESNAGRRARWATADFGGRT		N	N
Cluster_5823000	GID6_seq544	MARPSESAEQLRERILRAMQRDIGISEHMAQPFIESIMRCFAGEQPYFPSVVREYPVLLIRAALERGEPVKAVMRSFDISRSKLHQLFPGGLPTRENRGMSTVSMKSATK		N	N
Cluster_5824000	GID6_seq551	MKDARQFLPPRQSVVYAHTRRMLDATACNYTTFAMQVAERYLATTAPDVRQVKLRAGEGLELIKAMENNAQVLRRYMDGTVKTLPADLEDAWVLSLPEPYRSDCEQDLARRRGMLAVPMPSDDGMQVASVATLFQEYGELVSALAPAVADGKFGPEDRQYADQIGRKGDDVIGAVIGLKRALRQGIEGGAAGA		N	N
Cluster_5825000	GID6_seq553	MNEQQLSKSVQEINRRCGALETLLIGIFRADREGMPLKNAVEWAISEMEASSIPEDVKRDMAIIARDIVHKGTI		N	N
Cluster_5826000	GID6_seq554	MLPDRLNPRLWLRDWLLKPSAAECASKEASRLRSEAWQLEHPGSAMDALAARVTCAELMTSKRAR		N	N
Cluster_5827000	GID6_seq556	MCDHQVVVHSVEPLQAAFPAFSCKKVVTEFFKQYREVCVRPVQLGSRVSHLFLHVVLRWVVFGLAAPSLAPERGAIQFGQLLPVQGVS		N	N
Cluster_5828000	GID6_seq557	MATVNTMFIPEVNTVFIAGDTNVADHKQMVDKNEFDARWAAAMQAMSKLDCPIRNRAELAARLGMSSQRLNNWVNRSKRISSDARLEFEAATGVSVDWINDGIGEMHTPAWRVAESRPDYLRGLELWNEKSELPEEKYVALDALEYHLSAGPGGFDPAAAELKPSGAAFRADFAANQGWKRSTHFSMRAKGDSMEPTIQDGAPVIIATNETQIRSGKIYAILIDNEPLLKRLDKLPGGLVRVRSDNALNPAYAPFDVQEGMIEVIGRAVWTPVML		N	N
Cluster_5829000	GID6_seq558	MEAKILDMIVAVYLVEVSGDEAIDEPPYDAGHLQTLLSDRSGWLDADLYDFLMDHSFPEVQGSPLIAVTGDFKFGDRSKIYEILRKHQCVPCDAEWYCDALVVAEEQTDRGRFTRTLSAALQSRLMYGRPAIIHEATLVDWMSKQYVD		N	N
Cluster_5830000	GID6_seq559	MSRNAELELDELTAAASLSGPATRRCLSACAAADHAHANALKRRGMSKGPNRYPKRTNRIELQGLREEAASRDFALEQRA		N	N
Cluster_5831000	GID6_seq560	MSRMRLEVACYGRTTAVLSTDLNSATHARFWLAEIYYEPQRAQPIQLVAIVGGDGDQPRFEMPQDLDGVRHCIWLMHGCIELPAASWTALKAFAEGVMQGSASSHVSEESRA		N	N
Cluster_5832000	GID6_seq561	MNTGTVATLRSLAAQCVALLQPVSPLQAALTHLDAAIAQLRDQATQLHADNAALTAQLAGQPDGEAA		Y	N
Cluster_5833000	GID6_seq562	MSIHAPAAAALQCADFATGHRGQLLCLQVTPDSAQFGRGHVWAGLYASEYSRTAQEVSVGFARQLVARPTELQVGAGRYRMSTTALRAVVRWLDLAGRRVRQVQP		N	N
Cluster_5834000	GID6_seq563	MTRRMRIAWCLLALAACYIVPHRVLELAQAHADHAQAIARGR		N	N
Cluster_5835000	GID6_seq564	MAADISLEQRVRTAFAAHRHAYTQATHARLRGEVQLAAFWAAIAHACNAETDECLTAIHAGVEDAACPIPGLLTSNADLHPLEA		N	N
Cluster_5836000	GID6_seq567	MSTGMQSKGLAAQLRAGLFHAKDGATSAALQATAAPECTRSQVTRALNAMRGTGLVIRTPDPAGTRWSLTAATRAKVARTITSDAENAARRTKPAVVASHTTPSHAVLALSAAQKKAIESARIAQEIADFQAHGGRIEVLGNTPIRRPTGYRQSMSGIASV		N	N
Cluster_5837000	GID6_seq568	MADSSHSFNFPAPPPLNSPERRPHFARSQRKARRQMLDRVGKIDLAATVGGGVTLLLLVLVDHKFRIVVGGQSYESSEIVSDLDALVAGHRYVASKGIDSARATFVYPLHNFGRLVVGKDSKVLQESVTCRVERAAVPNQCCEVVSEPIWKRVNSALGFFSTREQGPAAFLKRLLNVVNREAQALLPMNSEGKTPTHKVDQVEALWQLTDFIKQKPSDYSGVCGPHIHCLVVLLLRDLSCTISDLGCSLGRPVREQCDPHSGGSGTGANNSSSQRAQTRYSYSSPVSPRSPRRFERTQRYRHKPSLSQPILP		N	N
Cluster_5838000	GID6_seq570	MGYLNPLLNLPVGRALRVLPSAERAALESLMLELRDQANTEPEKAWRKRKGPMAAYWRAVSTYARHVAHALKKESANG		N	N
Cluster_5839000	GID6_seq572	MSNDDPESCRVINGFTVNVTAEQLPEPPGKFEAVLIVTDRSGTLTDRQPYVNLNDPFQSEADALEAGNHFLRGAEVNAAGKLVTPLEGWH		N	N
Cluster_5840000	GID6_seq573	MIHVGDCLSILPTLANASAQTCITSLPCYAPRDYRPAKRIGQRNLLCLGLKSPAHLTSWLVEGPYPAASAIRANKRGNLSSDRPTRCPLVIHVIVVMVALRLRPNFLAEIAQHDHSSAFKTASCRSWILAAAAPTAQIGLDAIDPSQIGLPKGPLAHPRSKKTVDLENGSHRTGSTVNRTQAFEFNFARSRQLIRRTAGDHPARQHQVSDSDGRPVRSISGHASQRQIEILFVLAAEPISKSLVYSSGRQP		N	N
Cluster_5841000	GID6_seq576	MADLFPGTKPVRAKPRVMMHGDDFGYDGDITLANMVCPRCGQCAGWMTFDNGTEARRGVPCPVCNANHAEKANG		N	N
Cluster_5842000	GID6_seq6	MRLDFVEVCGFRGFRDLVRISFGRGFTVITGRNGVGKSTLCDAVEFAITGSIDKYVVEKAAKESLSDYLWWRGEGVPKAHYVTASFIDDSGYPFTITRTRERGSDRSPEEIQSALCRGPAPDDALRQLTRTSIIRDEWIAALSLDLTETERFDLVRSALGPLEGSEAGSRAKEVVTAAEAAHTKDEATYEAARSRLADRLTQQSETQAALSRSGDVSGALQVIAAAAPEAPIELTARLAAGRTALANGRAKLGRMGEALQLGREVAAAQALYNAPESAARRKAALAAHEAAQREHEAARQVLSEAEQRLSREEEMDVMAASLSFLIEHGERLGLHDDHCPLCAAHRTSDEFAAGLAAARRRITSMASGVQAARDALASAKQNALRPSLTLQTATVAIQA…		N	N
Cluster_5843000	GID6_seq7	MTADSGQIELPATRKRRAHGPWSDLALHTIGWRAFQDLCSQVCEVVLGRPVEIFREAHDGGQDAVFLIASGTNAPPIGTVQCKHTSDAMRALKLSDITPELENVDELVKAGQADTYAFMTNMSIDAPVAAAIRARLRALGVRKPHILGRQYIVRVIRASARLRALVPQVYGLGDLTSIVDERLSEQSRALLDSWIPKLRTYVPTKAHRDAVNAISNHGVVLLLGNPSSGKSAIGAIVSTIASENPDNTVLALTSPRDFEAGWNPNDPGRFFWIDDAFGSNVLRDDYAQDWASAFSKLRAAIKHGNRFLLTSRKHIYEAARRRLGQRNLAQFADGSAVVDLGELTFEEKAQILYNHVNFGEQSQSWRSSIKPHLTAVAAVRDFLPGIAERLGDPNFTKGL…		N	N
Cluster_5844000	GID6_seq8	MSTNSHEDAQRLSSSQSGPPLTDSADAKRPLRGAAAAQAGFDYQLDVSILAALQLLLISKSATRLVLEPANEEDLEADLEPHKPGRLQPSATVAGGYKLVVQVKMDNGEPWSIEDFEALLKHGSEKKGGRRNALHHLDEPNTRYLLVTNADAKGVARGLLVEGFEEVSDKASFPPSLHTTLKTSPEGRVAIWGKLTEKHLASDIRALMSDLLHVPKVEQLNLLQKLRLEARRRTRGSTPGLWTSDDLLAMVRAHGGFLASSASLEHFVPPANFDEMLKVMNDKNAVVIRGPSGTGKTQAALKLCDIARRRNAVLEVVTIGADDAPTSVRKVVNNGPTLFYVDDPWGQFSLRGGSEAWTEQLPRLLAKATPDHQFIVTSRSDMMQSAKVGDSLNAWSVEL…		N	N
Cluster_5845000	GID6_seq873	MSGAGRGLWLADMATCSGEAHQLAAGSRRRLSQSGVPGVS		N	N
Cluster_5846000	GID6_seq9	MLSTVRQHYVPRTYLKAWADARGQVRVEDRVSERDFSSSPENVCVERFYYEADATRPDNAIEKMFQPYESNYDPHAATLNAIAASGSNIAQVTADLATAGADASLDTAIKGLAAVAYFRTPAALEALQNELKHDQSDAAQAAALASQTPHDMAKLAFDSTLLKRFQGLVPTYFFSKTRLYHLRSSLLSIAVSAVVIGQLRLGHRQRSRNARSYADRAKSASHALHGICCPPAQGHSVDT		N	N
Cluster_5847000	GID6_seq901	MACVGCKRGTVCLGALVLDRCFRRDVDLQLLARCSNRGCIHRCGSRGVILLGISLGGVGLGIGLRRATGTLADRLHHVERVLVGSKVGGHDPDWTSSLEAIGVHHALDPLLVVLDRLLDRLVVTIDVACGDDQQVLGRHIDELEIAQHRLAVELGAVVEIRHGGQCGRQTRQTQLQVVAHVAADIQTGITTEQVPAVLDAVVLGDLDVLVVLAGRRKGEVGDFVVALGGIVDRNLNTLVLDAVGDLPAAVADIAFGGAVFDACTLALGRADQLQLDLRVTQHKRVPILETTEAVHGVVNNRHPAVGLNTLGHLPLRGQHQAHHDKQASHDPQGDQELDNTGHSGGLRGRSHGRVE		N	N
Cluster_5848000	GID6_seq951	MLPPDLLETTSTSPSQPSNQLLSTTELEALSASLLVPMRSVSPPLAPRLGRGPNQLWSMRWRLSRPWVASRTTTRVGPALVLPTSWLWSKRLSLSYSATQLSESLRVGLLKPSTTTPVMRLLRARSLLEMRYDSTASLGLWPSRNTRSDTTR		N	N

## Sheet: ORFans_X.a.pruni
Table S2. Unique Clusters of orthologous genes encoded in the genome sequences of the pathogenic strains of X. arboricola pv. pruni
Ortholog_Cluster_gene	Sequence_ID	protein_sequence	Cluster_Ortholog_Group (COG)	SignalP	Transmembrane_Domain
Cluster_880000	GID8_seq3392	MPKRGSDHTPSTMPGVAGQFLLPLVQAEGEQATSPLLAAADPRYSNYIVYVDESGDHGLESVDPNYPVFVLALCVFHKGHYAQHVVPAIEPFKFRHFGHDVVILHEHDIRKEKGHFRFSDRLEKTIFLDELTGIIESHNFILISCVIDKTRLKEKAQTADNPYHLALAFCLETLFELMQEKKQDNVATHVVVECRGKKEDRDLRWNSGGSATTQTAGAGNFPSPSSLRTKRPTHLACNWLTSLRGPSGYLYFARIIPIAHSTCCSENSSASKAGVNWVSTMKAGA		N	N
Cluster_72000	GID8_seq1150	MAIARALAMQPRVMLFDEPTSALDPEMVKEVLDVMRQLAASGMTMIVVTHEMGFAREVADRVLFFDQGQIAFDGRPEAFFDGAHAHPRIRAFLGHVGGR	ABC-type polar amino acid transport system, ATPase component [Amino acid transport and metabolism]; ABC-type polar amino acid transport system, ATPase component [Amino acid transport and metabolism].	N	N
Cluster_3250001	GID8_seq1759	MVEASALADRIVLIEHGQVGLDLPVPVPHPRAPGAPALAAIQAQVLSRLLGASHVPAPAAAENPAAAPTSLPLRRIV	ABC-type nitrate/sulfonate/bicarbonate transport system, ATPase component [Inorganic ion transport and metabolism]; ABC-type nitrate/sulfonate/bicarbonate transport system, ATPase component [Inorganic ion transport and metabolism].	N	N
Cluster_55001	GID8_seq3393	MAYTLDAAGAVTGKRVFADASDLMAKDSPGLPDGMAVSADGYLFATGPGGIIVFAPDGRRLGRIETGEPISNCAFGNDGHTLYMTSHAMLARVRVKALGLEFAQSPL	Sugar lactone lactonase YvrE [Carbohydrate transport and metabolism]; Gluconolactonase [Carbohydrate transport and metabolism].	N	N
Cluster_309000	GID8_seq1202	MPRKPADGQKLTRPVSFRLTDADHAAYLAKVEASGLKPSEFFRECVLQNRTQVVARVPTSSDKRRLLYLFNKTSNNMNQLAHAANAAELAGTATPATYAGILAELQAIADAMREAVEHAD		N	N
Cluster_3221000	GID8_seq1201	MTKTSVADVLRELAKGDKSRSETARLRDVIDEVEAALAAGVSRSAVLDALHGQGFTMTLKSFESALYRIRKQRGQGTAGTPAAPVPAPLRHDEKPPASPPAENAREGDKPKARITNPADVRKARKREIDLESLEDGSDDQE		N	N
Cluster_883000	GID8_seq1200	MKIAVLNYTGTVGKTTIAAHLLSPRMGDAPIFAVETINETAAGLGVDVEQIRGQKFRELFTKLLKLDDAIIDVGASNIEAFLDGVVKMDGSHSEIDYFIVPLTPKTKDQKETIHLISTLSDMGVPSEKIRVVFNRVEADVSEEFPYVLAYAKKEKTCIANTDAAIFENDLFDALGVKKLTVSALLADETDYKALLRKPDASEKERNNWAELHGLKLLARGVNRNLDAVYDVLFK		N	N
Cluster_3222000	GID8_seq1199	METEPLHKNAKDALIYDLLGDVGKLHDQIKALPEAFKESVAPTLGALALAVKDAKGSIEQASKAEKAAFGNFTAQEKVALRDSLKAALREEAGAALADVARELSSSARLHADAAKAETRQRWQWLAVALAVGLLGGALGLYGAHLLYGQQQAEQAAFGRAVMATWGDLDAKAKERIQEARRNTP		N	Y
Cluster_2023001	GID8_seq1198	MKPALALTLVILAVSAFFLARNVFGTLKGKNRGAVAWVVWLWLGLWAAALVYGIASAVPRWLASGESSALLALGVAVVSVFCQTRLWGHYVARANYAPHGQETVVRGTEVVGAGDLQARMYGDKAKPADVDIEIGGVVLPRMLEAQHMLFSGTTGAGKTQAINRVLRAVRQRGQRALIADPAGGFFSRFGRPGDVLFNPFDRRSVDWSPFAEIRHDYDCQRIAKAAVPDGTGEGAEWHHYAQTLLGETLLALHQRGEHSVKRLLHYVSAADTKELGELLAGTPAAILTAKGNDKMLNNTRGIIATYLGVWRYLPDAGTFSVREWVQDETREGWLFVTYRDDQMGMLRGLVASILELGIVEGLSLSENQERGLWFVFDEVDSLGKVSSLRGGLTKLRKYG…	Type IV secretory pathway, VirD4 component, TraG/TraD family ATPase [Intracellular trafficking, secretion, and vesicular transport]; Type IV secretory pathway, VirD4 components [Intracellular trafficking and secretion].	N	Y
Cluster_2897001	GID8_seq1196	MISYFHAPLVALCFFILLAMWRFWSCIDRMGFMREVSRRAPSMLHGDLVAGILAFMPFLLALVDWAGITLPRQDGPISPYASVFLSLGCLLGCMFMLRQSGERFAGHWAGTRESALRTVAALRIIDAAELAHALDVAQQHEARHGSGRVIDAETREVRK		N	Y
Cluster_620002	GID8_seq1193	MFTLMEHDALMRLMRLSTGFISDSRRVAHWLQEWERSDNPRAIKARVSGLSDHTARDMQEVAQAAKRTGAKPSTLDRLEYGYSMERIARAYPLPSMEYER		N	N
Cluster_2256000	GID8_seq1192	MKDRPHDEAMAEAYRKRPGEAFAMFRALLLDGGQPGEWRIFWRQLRKALASRVGKSRLP		N	N
Cluster_3592000	GID8_seq2042	MRQLACTLALALACGPLMAQETSYGPRLEGFDYPYPVKTFAFTSQRQPLEMAYLDVAPTGKPNGHTAVLLHGRTSAPPPGSRPLPR		Y	N
Cluster_70000	GID8_seq4183	MSRKPWAYQSLWRNGRMVGYDSKKHPIRTLKIHPRPISSGTPEGRNSPFSEEEYPLYKRSITADCYTFDSAEGVELIVPCWQILHAWYLFDPQIIPYVIGGMLDANQNYGIETPWLPGTQCDAGHVTYHARPSLAEHRGSALHAASSAVGAIPARRWRIFWKLARSLRCSCRTSVPRRNQRGKRQGRWTHWRSF		N	N
Cluster_1133001	GID8_seq350	MNQDVYIEGLRGRDWRVLWVGGCRQIASGASPLYVDIVFVHYPFPGRGTPSWRVETRPIEELGLYGVQSLWRNGRIVGYDSSKHPMKTLKIHPRPISSGTPGGRNSPFSEEEYPLYKRSITADCYTFDSAEGVELVVPCWQILHAWYLFDPPIIPYVLGGMLDANQNYGIETPWLPGTQCNAGHVIYHAPPSLEGHQAKRIARLLFDPDANRSARMIHQKLMANRVRLPLIWPPHRVPAEWTFRMRRLLPRDGRERWLLLHLQGFDAPWPFNGFELFKEVRAHQEIVDRRPTTARTGAPEVRDVKERPLVGNRTGVRRTTSSSFPALYFLDNSIETMPVTTRSVEKEPQPAIGVSIVFPNPDVEIEAASMTTLGPEDKAVLAVRPRFPEKEAEEAATLF…		N	N
Cluster_2228000	GID8_seq870	MGCTISTTNNAPHSPRQEDAPPLPPQTRQSFVGVVNGLLSDLPKRRRRGGSLSDPDISLAGYLLSKAVIGDPVEPQDIPRLHKANNTVQKTRARFPYGRGNVATDIAVSDHASSQHAQAAHDVFVDLVRGAAPASMLTNPTLGHAVVSEFVQGGHCAGYAAVATMRHVQKLQPEESVHYVQHNHQGHDWAESRVPDGHHKTIVLDPWAQGPAVFASDSRFAANAQHTQERLALNAKDGDDIAAKTAAGAQYLLENCLPLTETHLKRLKAQEFHCAPEEVWQPQPVVSDAFLRRVRQSLATLTNSSELGLSRAEQSSKALKKMSIKSACALGFGKKAASAAAEGIAAAAYQLGEQSQ		N	N
Cluster_1309000	GID8_seq869	MGCFNVTGASGKASEYVVEQHAGRTTNEQATQESATHRETQGVLQGLKRQSSIRSQSDTEDDVQFAVSQARAGGRFRPGPLPEQKELIAPKPGNE		N	N
Cluster_3565000	GID8_seq1213	MTNLSKNGGRQTALDLGDSPKKGADAFDEAAYRAELIAAGIPAGDAAAVAAKTAEARRQRDYVPGNVGASLKLPAAVKRAVQKVERAQENAVPAKKARSSRAVVLTAQENKLLDVATDIATTPPSGEDMAFTHAVLCQVGLPRAKVEGREFMRQSGAAWVNVQAGYLDEGKGPVQQPIPYGVMPRLALAWVSTYAVRHGAREIPIGDSAAEFLRLMLGADTVSQGARYTTLRKQMHALAACRLQLGFRGRTFNGQPVEQFDAWVSNRDSSQRPLWPGVMTLSDHYFNELRDSAVPLDNRALHALKGSALALDVYAWLAHRLHRIEGKGVVLHWKSLREQFAQEYRGKDPDKDFKKEFLPVLRRVQAVYPSANVKQVTGGLLLLGSPPPIPKKLTK		N	N
Cluster_2492000	GID8_seq1211	MAKAKTPYRIEWRPKAREDLRGIVRYIGKDNPTRARSFGQELRDKTLPLAQHPELGRTGRPGLPDYVRELVAHRNYIVFYRVLNDAGTVEILRVKHAAQQMP	Plasmid stabilization system protein ParE [Mobilome: prophages, transposons]; Plasmid stabilization system protein [General function prediction only].	N	N
Cluster_3596000	GID8_seq1210	MKEQPHQPEGIPPAILAALAAEPARNMTDAEQAALERLIRIAKADTGQSRRVADFLLAWWNAGSCGSFDLTALWALDDAITADMATVFAFIARVSKYPDSLKAIVRAWRPELAD		N	N
Cluster_3266000	GID8_seq1209	MQSMTLEQLRTASEAGGVSSVTLKGQGGAFLVQIATRNGSGAVLAKARSSEPRRFGNPATAMNVLRDVGITIGQFDASEWNPAEREPVERSSDNRAQALRKAHEAAAYNEWLAAEIQESIDDPRPNISHDDVMAEMDADIAALMAEHKPAARKRA		N	N
Cluster_932001	GID8_seq1207	MSEKSPTHNSPPDERPDPYRARPADDGGMYLLMPRDEHLLPPLPDKPERVVIAWPDEGKKSEPSAP		N	N
Cluster_3204002	GID8_seq1206	MSENLNEPAADELPRLRDQCGALALELERETDPTRRAVLARELAECRQRVFQAEQADRLHDRDREAGGPAGDVQPAQVMRERIEGGNIEAADPRPDYAGLYAAERAENAELRAELADPEGQGISRERERLHSAVEHAQEQQHAEELSHAGVSPELAAEYEARILARDESFSGEVVQQIERDDEGRAFVIEADGDRVMVPQIEGAEMDVGDDVEVSRDHQGNYEAETGYGYGR		N	N
Cluster_1318003	GID8_seq1205	MSTKGTTLSAGRPSAKTNKAATLASLADKGATVRVNFDLDRDQHIKLKVYATKQGKSVKEVLTDFVAQLPE		N	N
Cluster_223002	GID8_seq3275	MKWSGTRRMLLWVVLLGVAIGAVACKRNESGQLPAATGEAIKADKQAITGFALARAYPDQTSDGLSLALEFSLPLVGTQDFDALVRFEEKVGTGDSSWTLSDDGKTLRYPYVEAAKDYTVLVDANLLAADGSRLGKPIKQKVYTGALKPVAGFASQGSVLPARESRGLPVVSVNVPEVDVEFLRVREKSLPAFFQQFQRGGRRGSWELESEYSGKQPLSKLADPVYVNRFILGGKQNERVLTYLPTQDIKELQEPGLYFAVMKRAGSFDDGFDTAFFTVSDIGLHTRAYKDKLFVHRLAAERRADQERGSARPRCQGRAVPQGRHRRQRQCAAQLHA	Uncharacterized conserved protein YfaS, alpha-2-macroglobulin family [General function prediction only]; Large extracellular alpha-helical protein [General function prediction only].	N	N
Cluster_2246001	GID8_seq3531	MTQTITVIRGDGIGPEIMDATLFVLDALQAGLTYEYADAGLVALEKHGDLLPESTLASITKNKVALKSPLTTPVGEGFSSINVAMRRKFDLYANVRPAKSFPNTKSRFADGVDLITVRENTEGAYLSEGQTVSEDGETAFSGARVTRKGSERIVRYAFDLARATGRKKVTAVHKANIIKSTSGLFLKVARDVATQYPEIEFQEMIVDNTCMQLVMRPEQFDIIVTTNLFGDIISTCAPVWSAAWAWPRAPTSVWTRRSSRPCTARRRTSQGRARPTRARCCWVPRRCWTTSVSRRTPSACAKRSWPLWKPRIR	Isocitrate/isopropylmalate dehydrogenase [Energy production and conversion, Amino acid transport and metabolism]; Isocitrate/isopropylmalate dehydrogenase [Amino acid transport and metabolism].	N	N
Cluster_3217000	GID8_seq3614	MPELIVPWTRATLEDVEAFSFLEFPHADIEASPHALGSIYEEELTYQKTTPDSAVGRVLAMLASALKMHSQLELPKSPYGPMMQLQDRRTAIPADWSGEAVSALARLGERATNPAVQARLLDVAWFLQRHRVNAGHAAAASYLSVAKRVYEGALVDADDEQLPGAKMLTVRNALRRGLQICMQLRPPEPEVNDLSAFVLEVATHLETANDFRGLYSMLELSHEFDIGDPSHRANRIEHLAEASVIDIPHLKSDALVLAAKDWRVAKDTEGYERCLMAASQVLAENGRSMNHAFSGSHWLQQALDILRGLRSPVAKERKRDLRIELIRMQAAAEDEMGFFEHPFDIAELVKDTTAQLENITLVDGLFFLASISRSRQPDELMEEARRTINQFPLSSLFGV…		N	N
Cluster_3223000	GID8_seq1375	MPGTAAQVEQSPVAMTLQTSAELGELGALRMHVAVQISLRLRPELRSDMLAQRTRIGGGNRAHCSAPNSHG		N	N
Cluster_207000	GID8_seq3326	MPTWNYAVAHLHGRCEQVSDEAALGELIGRMSTHFEQRVGSDWLFEMERDSHSRQLRGLVGFRFVPSRIELTFKLSQNHPAANQRSVSQFLAQQPDQASNAIAALMQAAMNADTTR	Predicted FMN-binding regulatory protein PaiB [Signal transduction mechanisms]; Transcriptional regulator [Transcription].	N	N
Cluster_311000	GID8_seq2874	MNSLYRKEIYEHRLSQSAGSIILRPPGIGWAFLVLSGCFILAAILFLVFGHYVRHETVSGYLVPDGGITAVPAPVPGVLVRVIVHEGQRVSAGETLAEVVKPHASVRWGNTSLEIEKQLLSKRMRIQEEIGEQRRLRALQEKDSNLHASSLVAQKAQISAQLEIQQQRLRDATEIYRMWQQADSGVISKMQLAQQHDAVLQVNAQIADLSRQRLLIERSMAEVRSVQQQRSPEANSSQIVLEKQLADVDQAIYENSETRDAVIKAPAEAIVGPIYANAGQSLEAGQPLLSLYPPAAPLLAELWVPPKSGGFVRAGQQVLLRYKSFPYERFGQYAGVVRSISSTPIDPANIRAVGVEVPKAAAYRVLVSLEYPYVSASTTGRLPLKPGLDVDAAIQLDRR…	Multidrug resistance efflux pump [Defense mechanisms]; Multidrug resistance efflux pump [Defense mechanisms].	N	Y
Cluster_3572000	GID8_seq2875	MGRPKMIEFSWRSLGRRRAVPLIHQMEAAECGLACLAMVAGYYGSEIDLRAMRRRFGSSMKGITLARIVTIAHSMGFTARPVKGELSYLAEAPKPCILHWDLSHFVVLCEMNSKRLVIHDPARGRIEMTVPEASRHFTGVLLELAPNEDFKKEEIVAKIPWQRLIGSHRGIASSLTQLILLALVIELFALTLPFQIQWVIDSVLVTQDKDLLFLITVGFAALVIFQAGIAVVRAWVISWIGASLMSQWIGNLFAHLLRLPVDFFEKRHMGDIVSRFSSATIIQSTLTGSLVTALLDGILGGLSLLMMALYSMPLTLVVVSAFAIYGALRAASYKRLRQANEEQLIFSARQQTELMESVRGIKAIKLASKQVERTIRLRNATVEMADREMVAQRVTIAFQ…	ABC-type bacteriocin/lantibiotic exporters, contain an N-terminal double-glycine peptidase domain [Defense mechanisms]; ABC-type bacteriocin/lantibiotic exporters, contain an N-terminal double-glycine peptidase domain [Defense mechanisms].	N	Y
Cluster_929000	GID8_seq2876	MSHNKEIKPVCYANSRVLTEDELVEVSGGGTSHATLTGGGGGIPNPIRVQPDGDVSVDFG		N	N
Cluster_176002	GID8_seq2877	MHLIYGNSEDYHAVAVAWAMRKLGAEVFIWDGLGATEDAQISLTPGALPGCIRMGTRMMKELDSVWFRRIVKHTPIKDVDRDAVEFVENELRFGHLNLAVSVRAAASFVVGNPFADETQCKALQLDTAAALGFLVPETLISTNYDEVANFVRRMGKVAVKPFNPYFWHHAEERTYRIASTTVLNGTAEIESAQIEVCPAIYQRYIEKRYELRVTVIGTYIFAAKISRVDGGAFVDWRFGIGSHESLVESVYLDPSTEARIRQLIAVFNLKYGCVDLIVDPRGDVYFLEINPGGQFLFVESMVKEFPMLAAFAIMLQSQTMDFSLVQHDQIGLPQFERSQEFEEMVSRKGTLVTSSCVYKEVEVSY	Glutathione synthase/RimK-type ligase, ATP-grasp superfamily [Coenzyme transport and metabolism, Translation, ribosomal structure and biogenesis]; Glutathione synthase/Ribosomal protein S6 modification enzyme (glutaminyl transferase) [Coenzyme metabolism / Translation, ribosomal structure and biogenesis].	N	N
Cluster_3220000	GID8_seq2878	MYMIRSITLALALLISEGAVAQPAECGFDKVKMLALEQDKFDQDVSSGGGGWRAVAAKPGCEVAAADLIKEYREVHSDSSSLLFWHEGQLRAFAGHYEDAIPLMEASRQPTEKDLAGWNPYVDATVAFLRHDASALVAAQKKLNAVPASPELPPVKDGYIEMSMDNGKKVKMRWPVNADVVDGLVSCLNKSYMEAYSSVCRGKGQ		Y	N
Cluster_930000	GID8_seq2879	MKPRKPYPTDISDEEWAFAAPYLTLMDAQAPQRKYALRAMFNALRWIARAGAPWRLLPNDFPPWQALYQQTQRWLQAGCFKPMVSDLRSLLRVAHGKKGQPSAVIFDGRTLQSTCESGPRAGNDGYKRKKGSKVHMAVDTLGHLLAVQVTPANEQERAQVRSFAQEVQHATGETVKIAFVDQDYTGEEPAQAAKEEGIELHVIKLQEAKKGFVLLPRRWVVERSFGWVNRFRRLARDYERLPETLAGLHFCCLHDSDAWKCSHALSRFVTRSSASRND	Transposase [Mobilome: prophages, transposons]; Transposase and inactivated derivatives [DNA replication, recombination, and repair].	N	N
Cluster_1696002	GID8_seq2534	MRASRASSCADWWAMVCSAWSRSSNEASRSSHHAQPVPHRAGTASPAAAHAAPTGRRWQRQRVDPCRQHATVTAPWQPAIGGIDSRCKSTPAHSQANCPRAVAAQQLDPRGSAIGEHVGLALCRGPMHRRLRRQQQQVDAAAQVRGRGDQPPALQAQHAPSARSSPTSHAGSTCTSAAASRRPGAAARWQPNQAPQPAARAAATPRRGAPRGLWPACAANTRNWPATAPAHDTTPPGSAH		N	N
Cluster_2066002	GID8_seq2535	MSTRSDLQAYQGTLAAFNKMLDQLDEWWAHEQQQGSVSLRRRIAVRAKRGDLVSNIDAIEKLIQTASRHRPCR		N	N
Cluster_976002	GID8_seq2536	MSPVLTLSRTVRPASWQWRRTGYAAPDDCRFIGRQALLRYANEAFRAALAAVEPDDGSPFIDEIGEPWADAEVFYTALLEHLATRIQEHARGKGHQYIGVQECVR		N	N
Cluster_3444000	GID8_seq1053	MFSYYVNLARQNLLASKTMTFALVIALALGVGASMTMLTVVRVLSWDPMPGRSAHLFHPYFDPLPRSYEVKPSLDPRNSVTWTDAKEIMRRLPAQYSAAMATGHLLVNAQDGVESPFLVDGQYATPDIFPMFGIGLSQGRNWTNEEEQSRADLVVISESF		N	Y
Cluster_53004	GID8_seq170	MNILQATIHRLAKDQYAHGDGTVDVQLRNSLLPINPLLARVAEQTVKLFAKRGNNTGTFGDDEDAFRFPVRLKEYRNEDIDFLEFSEFVVAIIENKMKFVVGATGGHAFFLHYEQGGAEYLLVALLKLRDGAGISDDLDLEPALVIDTDKLHEAARVSFARWEEGEDAYLTFVKARGTEEVSAYFRDSLACVDYTSAQKNTERMIEAARAYVMALGLSEADTQERWKETKKSLFECFDNGRSGVVLETVAAAVEPGQPELFSEFVTEGPQAVELMISHQFVPHVRTFRQLRRLSAKMGTVSVAFDVADAAEGRVMYDSQTDSLVIRNPTADIREELKQYAQDPTDQQA		N	N
Cluster_3419001	GID8_seq877	MEVNPPWTCDECGKPILSVDDGWVEWLHGRSEPDNIQRSAHHLRLVHHRHASPNADRKNACYHDEDRWFATKRYTVADLPLSSFVGSDGLITLLSFLYDKRFSEESEVLELIKRLHVPNYEAARHYFEAAIANGVFEPGSAPSYYDQEEMRAVLNWAQEQQEQA		N	N
Cluster_3443000	GID8_seq878	MQEEQITPLQHNMRVLVHLSRHESYCDITFHNRDPLFGVRLSPALNAALMYGAGAQKMTELFDRIETRSGAVFRAVDVWVIVEFPNGLPSDQDLSGVDLADGDAEVAPGVSMRQMAKEVYRCGDDAEAEKMLRRILAA		N	N
Cluster_80000	GID8_seq169	MLRRRTSALGQVPDKFALRDSDYKHGVTLDPPPSVKRYFEAVDLWKALREVASYKTGDQMFHFVAGHDKEACISLQYDADDLMMMPSLQSFINDIAITDLHRQEKLTIARAGIVEQFGRESCVSLGDLIKGFEQLMMYIRQSYALFLADFSTAKVRREVEKQNLDDALRLNKTLAEIQNQLLALPAALLVAGATVDSSSVSKNIAVLVGMAIFVVLMWLLIGNQNNSVEAIGDEIKLRRELLETQPKGIADQYKCAFDLLRKRVKTQLNVLLLVKLLVVVVFLLTACMAIDALAGGSISAHWYGLYSRGLS		N	Y
Cluster_1671002	GID8_seq881	MTTATRLQLQATVDAIAAHAYIAPPRVRLWRHRNARYNALTHTIVVSQTLALTLDANQRYTLAHEVGHAQRRATMLKRVGSYFWPPALALVVGAMTAAAVGSFAAKPLAITAPQTLCALVLGIVAAVVAGQLAERTDRRARRDSYAEELRADRFANRMAGDPAAMTAVLHACARIEDGGELGAEAARRIAFARDSSTRTMRRLPICCTTHLEPR		N	Y
Cluster_700000	GID8_seq882	MNDISRNLRRASIAVAGFGLGGLIFAAVFARPQLWETPFFLTGWLPIAGVMFYGGIAACRSAPRAGADDTRPPAPPVARFLRLQLMGVVGVGLTGAAILLVAIGGSLALLALIVAAALYLVIFS		N	Y
Cluster_1006000	GID8_seq883	MIAIEPKALQEAADAHLVRGAEIRAAEDGEGLVVIVDLGEDRRVVGLARNRGVRYFQSFDGAAALLLERGISKFAANTVGWTPRTQPKWMKHRGHNCEGLIAAASI		N	N
Cluster_203000	GID8_seq884	MGTKTQAQLALFSIDDEAQTYHDAGRTGFFSLLVDQRGEKRQSSHKLTDMPAVLGLIDKDRDTWMTQAEFMRPNRRVVNLLRIGLLFADIDTYRQPWAVERTPEQLAAAVLFHCADEGLPTPSLIVYSGRGLQAKWLMDGTIPRQALPRWNACQRYLIDRLAALGADPQAKDASRVLRLVGTVNTKSGNICRVVHVESGQDGHPIRYNFEYLAEALLPKARWTIEQQRQDRADRRERQQLRLLPGGKSDNLRGFSGRQLAWDRLEDLRTLATLRGGVREGERMQHLFWRLNFLLLSGATHSGQMYHEAAALAGELDAGWNYRSKELMTLYSKAKAYEAGEKVTLGDKEFAPLYTPKNDTLINLFQITSDEQAQLRTIIGADMARERDRKRHEAKRRAAG…		N	N
Cluster_2943002	GID8_seq1191	MANLELIYARLKSIAPYLDFKEFIEILKEAKRLNIYGYANLIATDLPYVYVTLINFLPSASYQKIRKLKFCFFYEEKIHSFEELWIKKGFSSDLFRISYRNGATQKVTKIDTTTGYLSEPPATMTDKQKKWCYDVL		N	N
Cluster_928000	GID8_seq1190	MISEKTVELNLTTEFINWLSHQHNTLYFALGPTQAQEAQWGFDAGVFGNSTGALIQYKRAYVNGSVWEWRLNRTKAKDQLFRLQQLEAAGHAVFYAFPYFHTLSQLQTNRRRLLLHTFWFKPSQIVPSGGPNGHHEVRYDSTTKKWSVHSEEGIEMPPPMSLGEVISAFDNPENNLAALAEAFNLIVVGPEDTLIERQEEHDNSALSGICIVGRGDA		N	N
Cluster_2187002	GID8_seq1189	MPLRNSVIAAVWSAIERCPFSPADFQIVTDSRDLLLSITFRHNSAYTFSLNKSGPDTYLISASPGEHETRELKRVDNPSEAPGEVLIWTKNIRDELRATIPVYSELDELRETIERHVKEHVENPQQPFTQEESDELRGKLDELMAKFQEMQENHELTQQEVNRLNQEIAALKANLSGYPKGTWYKTAASKLWLAVSKVGTSKESRQVISKVAHKMLGLDQ	Uncharacterized N-terminal domain of peptidoglycan hydrolase CwlO [Function unknown]; Uncharacterized protein conserved in bacteria [Function unknown].	N	N
Cluster_1183000	GID8_seq1188	MRVLDASSALHAWDNYPIENLPTIWEWLRAELSAGRMAIPRVAMDEIGHISPDCRQWLHDIEGFNPVDVDNVIAGHAMLINGELGVQNDQYGTGVDANDVIIVATAKAKGFVLISNESRQPSLPANKKKYKIPAVCNLQPVSVPCINFADLIRVSNRVF		N	N
Cluster_3559000	GID8_seq1187	MADAQIDAGHLARDVGISERTLTRAMEGQTGLTFIQLQRLGKYFGRTPLFFLEQGVPEPQQIRSPQFRTILNQQHNLDQKIKRIIQLAEWQREAYIDLLDEIDAEERIQFDPPDLVGITPSSAARQAREWLGIQNESSFEQYRAAIERRGILVFRTNGYAGKWQIPSAHPTIGFSLYHSSYPIIVVRKESVEARQTFTLAHELGHLLLFRESTIDSVDSLNSHARKERLANEFAGYFLIPQASLNQIDTLGLSDEPATLEAQLQKFRRLWGVSTDTILIRLIASNRLEQIVYDEFKVWRDSRPAEESQGGNREWRHREPRHILGDTYVRAVLQALDANKLSIVKASKYLDDLKLTDLRQLERYYAGA	Zn-dependent peptidase ImmA, M78 family [Posttranslational modification, protein turnover, chaperones]; Predicted Zn peptidase [Amino acid transport and metabolism].	N	N
Cluster_869000	GID8_seq1078	MRYTRGDAGVMTPLTPKLLDQVRGRLRLRYYCLRTEQASVGGIRRFILANGKRHPA		N	N
Cluster_2377001	GID8_seq1084	MTQSAATPFVLQRMTPFQWRAVAVCVLLTMLDGFDVMAMAFTAPHVSAQWQLSGKLLGALFSAGLVGMAVGSLLLAPRWPTASGGARRSWYAWRS		N	Y
Cluster_696001	GID8_seq3260	MHTESYIENAIAKPLNKAMIEWFVGHLIRSDADKSDTRLDLVNANLRGLAPVTIINATIDPLRSDGAKLEDALKDADVPVEREVYTGVTHEFFGCAAVVAKAKAAQEYAGKRLRESFR	Acetyl esterase/lipase [Lipid transport and metabolism]; Esterase/lipase [Lipid metabolism].	N	N
Cluster_71000	GID8_seq733	MFIKNNSRSLIDFKSPAESGGGDTSASSGGDKNLNSEKFSFDGIGAAPRRAALGHSRSYALQSKGGLSSKQQDDLNLESKRVNWTRATGVAGKIGHKIESLLGMRDPESRVQAFVAFMADGKGRPDATFLDLGDGWMRVTRAIKGKTALIDFRCDEDGQVVDARHPGRFPLFPEGKEREAFDTVLKELKFRGADALRRVPVYYVNRNTRGYVLPTHGYVVAGDPNRGRKSGAALYGVGGDPKRGPVILDDKLLRRLIGEVKTKAGCNLSEPVRAAISALAGESFASREEFYSAYCRVRGGQSISWVCMMKFLPSTAFCLCLRWKFGQRKPMTTESQNRPHQSGILGRLKTSPRTSGARLA		N	N
Cluster_877000	GID8_seq652	MSFVSRSVDGDSLRADFDNLIENFRRIRAASGSGAPIEHTKLRAYQKQLENIDQLNNVELAGLIGIVNKYVAINELFKENCSIKVPDQKLLDLLGGQHVLTDENENYNDTFFELAMAIRFAQRSGLESEIDLTSECDVVVVSEGLAIECKYLHSEKKFRADFSDAIKQLDKRLHAAQAKTGIVAVDISSLIDKEKIWQFSQELFESFAKNYELLVDRRSAFAYEISKDGIIQSILSDRNFSGIIARYASHEAEAVFYRNFKRSEIEKLDTEKVAVIFQINHCLCFEYQGKAVPVPFRSANYYINKNLSDESYKEVEVLLHSLAVGI		N	N
Cluster_176001	GID8_seq3860	MSDHGNPHAPVHDPHAPLPGGGGLVAFATRRRVTIAMITVTMLLFGLIALRSLKVNLLPDLSYPTLTVRTE	Multidrug efflux pump subunit AcrB [Defense mechanisms]; Cation/multidrug efflux pump [Defense mechanisms].	N	Y
Cluster_2082000	GID8_seq665	MQKVPMTAAEFERIQSRLGRLTVDTVQIARRVLVDGKSQAEVAGETGLSRQRVSKMVQRVMAAANEFPPDWERVDEWMPPELAKQVRALAAEARTHMQEKIMLDAHEIEDRRRAVANAIASQRLEGLEVDAQTRAELDQVALGELEPADVIASIRRRLVAND		N	N
Cluster_1247000	GID8_seq1550	MTDLNIAATSYALLQGETTCWKCLATIPVTALWVPGFIDNEAEEYPQEGGPSLLKYISELDVGTMARVQAEAPWLKPNHSQTADRTYLVNHCQACDALQGDHLVYGPDGSFFP		N	N
Cluster_3259000	GID8_seq1551	MWEWRQRCAWGTERMRQELRTRFLHYARTFGSQRGLEHFKNATEQSPNLYVYFAGRHAGYFHEWVLRGAAATVGHFAVARELEGKGFGEPLLRGFAESIQRELGVARIVFRVRKFSPAYQQLFQRVGAIATGRMVDGIPEWEWCFPKP		N	N
Cluster_3571000	GID8_seq1552	MAFDVEKLNLLEKVRDFRFALALLAFAALADVLLVLMTGSNLWAFKWNDIASRPGPWLLLVLAYSVMMTLGAGLISSFAMAVLELFVPKIQHWLATPIPPQNPDPTRYVHRWEAEKALAQVAESARPKAVEKQLAERAIDEGRWQALVGAGWVGMALVALDWNMAGSGIAALSQWHAWMPWLVLAIPALPCVYHAWVGVPVHDLIEWPQVAEDLYQKRSAALVAMRTS		N	Y
Cluster_3440000	GID8_seq1562	MTKSIQVISASKFATTFSLRPELHAWLLGAGASAASGIPTGYDMILDFKAKLYCQETRFPRRNVDPSDPLWVQRIDEFFSRTPLLPPPNDPTEYAAAFEAIYPKETHRRQYIDDAISKGTPCFGHRMLAGLITSSKAPCVFTTNFDPLIEESSLFASSLMAPGSAAKPTVATLDSANVATRCLDESDWPLIAKLHGDYRSTSLKNTTSELASQDKDMRRAMVEACKRFGLVVVGYSGRDSSVMEALESVLTYENPFPSGLYWCTSSSSKLLPAVNDFLGKAASAGVDVFVIETATFDELAGDLLIQINLPHPLLDHVLSFQPSQLAAPTPVRTTEARRFPVLRLSALLVESLPTTARRITLGRPSPILEVREMLKSSKCRAAVAMVGNELAAFGKDAEM…		N	N
Cluster_2853000	GID8_seq673	MDKHYADTVRLLLDIAPAVFANDIFAMKGGTAINLFVQDMPRLSVDIDVVYLPWQVPRDQALQAINQELAAIAERVAPMGVQTRLIHNKDLGDTKLIAENDSTQVKVEVNVVFRGSVLPITRLPLSARTRDRFGVEFDVPTLAPDELYAGKLVAAMDRQHPRDLFDAWQMYETGGITDEMIECFVVYLAGHNRPTHEVLFGNDKDIAGEYERAFQGMTETPCPLGVLLETRARLRQELPARLSEAHRGFLSGLARGEPEWSLLQCAYVEQLPALRWKLTNLRTFKQRRPSDFAAQADALDAALAASRT		N	N
Cluster_3285000	GID8_seq674	MNLPNDSSLISVPASKSCELIIRGVAEFKGLKDQRIFLDSLMFQCALLTRMTGGDKEYHAFLDRLRDMSFEELEHITHPRTKQSPSEHEDYMSLPA		N	N
Cluster_1067000	GID8_seq675	MMVQHEDELRTPPKASTLLRVLSALPFGIAWASFPDGKIQYCNAEFVRLFGHDASQFRTVDQFVDSLYLHERQREMVRKRWLDIELHHSAHPVATGDMEIDVVTSGGSIRTVLHSGLILHDEKLAVAIFKDFSGVQSNRRQLLELIYRDDLTGVSNRRGLRERWHAEVSEDPQRRLAFLMLDLDDFKPINDSYGHAVGDTVLQIIAERLKGAVRETDLVCRLGGDEFGILLVAPSDLSHIEMVCSRILESVNTPLLVDNLKLSVGVSIGACLYPDQAADKHELLRRADRALYQIKRTGGKGSWRWFQGEHPVEGLAIS		N	N
Cluster_74000	GID8_seq23	MGRKKSPQFDKRLTKKVSQLRANGDGPYSVCFFNNKGGVGKTSLVANLGAQLALNCGAKVLIVDADPQCNLTQYVLTDDEFIDAYSDDSKIESIYSIIHPLSIGRGYSHNLPVKKTQNFGFDVVLGDPRLALKEDLLAQDWRDARSGGTRGLRTTFVFSDLIKKAENYDFVFFDMGPSLGAINRSVLLAANFFIVPMSIDIFSLWAIKNISEALKIWGRDLSNGLKLAEDPKELEAFSHESRLKFLGYVTQQHKERTEKGSARIVEAYSAINEKIPDEVRNHLSDLMLPRKKLSAHLGDIKHLASLAPKSQTLHSPMINVSASGSYTSMRKQAREIYTAISDNFLNSILGG		N	N
Cluster_2066001	GID8_seq24	MTNFNADLINDIAQRRVVIFLGAGVSASAKTRSGNSIRAWSDFLIHAASKIEDENVKKMAEKLIEDKDYLLACEVIRRKLDADWTTVVAEEFSQVAFPSPLHEAIINLDQRIILTTNFDKLIETAWGEVNKESTHYPRVISKVDSSAFRMLRDSGDYIVKLHGTVDDPSSFIFTKSEYIERAFGSWVYTDFVSSLLATHTLLFIGFSMADPAVTLLVERHASRFPDARPHYIVQAGPVPEEIIQINKELRRLFVITYDASNKHEQLPALIRELGEKSQSRRREIIAEQAPISVEDSAADCESSESEEIVVSTPSNSMPD		N	N
Cluster_940001	GID8_seq4226	MRERGYRDVLPLLGGLDAWRDAGHPVTSLLPVAVVARTDDVLGAMA		N	N
Cluster_699000	GID8_seq1823	MLPQGWLRRPLGDIAQITSGGTPDRSTPSYWGGTIPWLTTGEIQFNTITDSTEKITEFGLKNSSAKLFPAGTLLMAMYGQGKTRGQIAQLGIEAATNQACAAILFDASNDPNFYFQYLASQYEELRELGNAGTQKNLNGGILKRILVPVPPVGEQRRIAHILSTWDQAIATTERLLANARAQRKVLTNRLFIHGRHSNMTTHGWKFADLGEIFERVTRRNSAANSNVLTISGTRGLVSQRDYFNKSVASENLAGYTLLERGEFAYNKS	Restriction endonuclease S subunit [Defense mechanisms]; Restriction endonuclease S subunits [Defense mechanisms].	N	N
Cluster_45001	GID8_seq3362	MGSNGRIIKISGIIDVSEGTPYTATSDMKTRARLDIPTKTTLIGITSNAEIREGYFYIKANDVIIRNLTIENPWDPEPKWDADDGDNGNWNSDMTA	Pectate lyase [Carbohydrate transport and metabolism]; Pectate lyase [Carbohydrate transport and metabolism].	N	N
Cluster_876000	GID8_seq829	MRILVTGGTGYIGSHTCVESARRGHEVCIVDNLSNSSERVLDHLQHLMGFRQDFHRMDVRAPELAELLTAKKIDAVLHFSALKAVGESVREPLLYFNNNVTGTLALLRAMRTAKVTRLVFSSSATVYGDANTSPIREDAPLKAINPCGRTKLMMEEMIADLSAAWPEFNAALLRYFNPVGAHPNGYLGEDPRGVPNNLMPYIAQVAVGRRDALQVFGDDYPTADGTGVRDYLHVMDLARAHVDAIDYLQRERTGLVANLGTGRGYSVREVAGAFRSALRRVAVAMWRCITPTPRSPIACSAGRPNTTWTACAAIPGAGSPCIRMATPPRA	UDP-glucose 4-epimerase [Cell wall/membrane/envelope biogenesis]; UDP-glucose 4-epimerase [Cell envelope biogenesis, outer membrane].	N	N
Cluster_3438000	GID8_seq1546	MRENGIRFSQMLPQSTLLLVAFVLFTGSVITYGAVGATAAGVALLLSVAVRFAKWPRSRPIVAVAHALMVVAVARLVVFIVYQT		N	Y
Cluster_206001	GID8_seq1547	MKKYLGALLVLAFSSSAYAEGEQYGEPCNNCLSEQQFQDTALLAVDTGGVVIYNLPAGEIRRYIVVPPDRRVMEVPVEPELAEYFVNLVGLFRANGNSLEKDYEVSMASAARTMVRAAADGTPKPANAYEAIHDSAKMNNLLAETQFSWQTMYAGANYLAGLIHPRTWISGKEATMVINYRLADGSKVQGYYDYSAHAWKRLEGSARDAHNNSIPEKKEDMVKNGYQTYNFQGPPATDLGGFINHTINMGIPSNIPPDSEYVICRDESTDSFLKIHCYGTGS		Y	N
Cluster_1268000	GID8_seq1129	MWIMRHQHRRLTLGGILATTLLLFGCTPETAPSMRASKQAELGKVLFFDSTLSVDGQVSCATCHVAAKSFTDGHPVSIGVHGRSGTRNAPGLPEVQLYSELFWDGREKKLDAAVLQPLTNPKEMGNSGLSSLLDQINTQDRYKSLSQESFGVASLNEERLGIAIAAYLRSLPMPVTRYDLSVTTPSLLNEEESAGLALFRGKAACAGCHTLAGTPATLTDQLYHHTGVGFEQVAGDVAGMLKRLDDAKRQGQPIGDVVLSDADVAELGRFAVTRRPLDLGAFRTPTLRNVALTAPYMHDGSIATLREAVEREIYYRSLSRGMAINLTVTEQQQLIAFLGTFTTADSQAN	Cytochrome c peroxidase [Posttranslational modification, protein turnover, chaperones]; Cytochrome c peroxidase [Inorganic ion transport and metabolism].	N	N
Cluster_1201000	GID8_seq1130	MEVPQRGVRLHLGRYLGFLSQPLSSCFQKVERVLPSSLRAIIFFTLLLCTCAALATSFVYDSNGRLVAVTNDAGAAARYQYDKLGNITKIERFQAGALAIFDFSPRHGGPGDLVRISGQGFSATASQNAVTFNGVASSVSAASTSSLTVAVPNGATTGPLSVTVGTKSARTTDNFTVDAQGRLPQISSITPRIASAGTAITVVGKSLQPIVGQTSTRLGLRPVVLSQVSNTQLVFPVPASAGSGKVYVTTPYGTATSADDLVVVPADIDAAEVKGAIRLAVDGGAQNISTTTIGQRTAVLFDSRGDEYLSAQFSAIGAGTVDYALYGMDNKRLAWGTASAGTPSFHMPKLKGAGTHLLVLTAKSAPLSLNLQIERAATLALDGALQSVVTTIAGQSKRL…		N	Y
Cluster_195000	GID8_seq1131	MTRTHRLPEHRLNPSVVLLPSGRVLIWGGTDLQGHLLRDGLWFNPSIQTLEPAHDLTLSPRAGHSATVLSDGRVLFAGGKTNDSKLGAELWDEVSNRALSLSEETFIDRMQHSASLQADGRVRFLGGRDSNGRVAAGELVFGATEGRFTHEARAGVDRQPAGLAGSMPLQGDQEVLPEQRLSVRFTQPVRMADLTTEKVTLVGPGGAVSVAVSPVENGRLVFIDPERSLFPGSHYTLMIDGVRTASGQLQPLVAIDFGTATLDASGQKTPVLPAEADQDDATHAVTGVKGGKDGCKQDQSGYQPCRAHGLVEDGVWYPGRDNTDSRWRIYGESLAVEKSEYASRSAARHKLTAIRGRVVRVDQMPVANVEVSVGSTTARTNAHGWFALFDVPSGHQELY…	Uncharacterized conserved protein RhaS, contains 28 RHS repeats [General function prediction only]; Rhs family protein [Cell envelope biogenesis, outer membrane].	N	Y
Cluster_205000	GID8_seq1132	MYYLTDNLGSTRALTNAAGAVVRRYDYTPYGQAQATGGSSDNPYQYTGRELDKSGLKYYRARYYSPEMGRFISEDSYGFASGDANFYAYALGNPVSFNDPSGHIAWVAVPVIWAGIEFAVSVYDAYDTGKTLLDPCATTGQKITAASLFVVGVGLPGGGYGAASRAAAPRIWTSTAQRSHVRNAFEHWNAHRTEFPEFQNARQYVEGTRDFFANPPPGTLTKTRPNGDVLQYNPATNTFGVQTADGVPRTMFRPKQGMIYWNKQ	Pyocin large subunit [Secondary metabolites biosynthesis, transport and catabolism]; Pyocin large subunit [General function prediction only].	N	N
Cluster_881000	GID8_seq3021	MSTEPWAYQAEATAQPHVVATLAPNRWAINHMDLHVDNTGNAAAYDISVKFDPPLENSDVRANKGVPFERIGVLKPGQNQQSYLCAFEKIHAQSYEVTVTWKRRFGDSAVETNRYTLDMAGHKDVSRLGQEPIVQLADSLKKMQEDLRGLARGTKRLQIDQFDQSDRDQERARIRERYAQIEAEEALEKAEGEQGRASTDSSPEA		N	N
Cluster_3258000	GID8_seq3788	MPKKVVKKGATAKSSGQGGGAAAGKKYTLQIELGVLDHLAGNLYSNVPAVLTEMVANAWDADAKEVRIDVDLKAGKIVVTDDGFGMTAKDINEKFLTVGYRKREQPGGDVTPGGRPVMGRKGVGKLAPFSIADSIEVYSRSKNQKSGLLMTTAGIRTAKKRKKSYHPDVRDSSELIPKKGTTIVLTELKMERFRRPNFRERLARRFSVIGTEEFRVFLDGVEITGVDRGDLQVLQYIWTLGDWKKPNWCTAKRESELPEKLDGWIGDWKVKGWIGTSHKPKDLEKVSGNLNGVVVLARGRLFQENILSNFNDGRHYTKYLTGQIEVDFLDDGDADMATSDRQRLIEDDERYVQLQVYLKSVLNKLESQWSAWRSLDAPEVVEDKYPQVRVWIESLGDER…	Molecular chaperone, HSP90 family [Posttranslational modification, protein turnover, chaperones]; Molecular chaperone, HSP90 family [Posttranslational modification, protein turnover, chaperones].	N	N
Cluster_3467000	GID8_seq706	MAGWQRVLPVASAAPCHGMACAMTRWAAGARHHRCRHAAAAMHFHAVAYARIGLVALRQCSDHRGMNIFQTLLTGMVIASPIAACAADTTGNQTAAATGAAIHVNQLGYLPGSAKLAVLGLPQDAAPTADRFTVEDAQGRQVLEGKLQAAALWAPAGQQARVADFSSLRAPGTYRLKIDGQPASDPFPIAASAYRPVLEASLKAFYFNRASTALPAQFAGPYARAAGHPDTQVRIHPSAASATRPADSVISAPKGWYDAGDYNKYIVNSGISTYTLLAAYEQYPALFKAQALTIPDDAPGVPGILQETWWNLEWMLAMQDPADGGVYHKLTDKQFDGLVMPAQATQQRYVVMKATAATLDFAAVMAAASRVYAPFDKQYPGASARMLNAARSAWAWAQQ…		N	N
Cluster_3344001	GID8_seq2221	MRTERVLLAAMMVLLAGCGATRSAALSLSTFDEPSDGLRARIRLVTERPAPMLYPNRTCVGGTNRDAGIAPSSRPGPFGTGAGQKIGIPPVAVSGGRYVTETHVRSGEPITLSLSAGGCTDNRCVLNTPLCTVSRSFVPETGQDYVATILSRGPECEVEISRIVTQHGRTRLMAEQTASASRCPSSN		Y	N
Cluster_1310000	GID8_seq152	MRIFDLSAITLPTVLIVEDDVNLRIVCEMTLAAGGYEFRSVGGPVQAFDILQTGQPFDLILSDLKIPGQIDGQSFIRELRQMGVMTPAILTSGYPFDESELPEATCFLAKPYTFRTLLDLIKDCLTKHESDPE		N	N
Cluster_745000	GID8_seq2128	MGSCISKCSSLPNSPATNTLNSLHDQEEFPSPDSISSSTSSSGRFEGLRPAPKQSQAPESSKRRLVGETENTLFFGRQETQDKLLLWAHDGDEAAMMQSLQNIPITVRQFLGGHPSFDPEERCPELNQHFADHLRSNPKWASAVNDHNRENFSNETPDMSRALSMIGDPVSLAGRTYKEVEKQAALNETNVFKKKSKGAVSFAVETGRDVAFGLSGHGEMTSAPAKKPFYKHGYYAGTSVTDSELRHLYRNRDDSGYQQRVQFYSEVHHSLDSPGRYNLEFEQCAPPWEQEPHIWQNYKPKSED		N	N
Cluster_2649000	GID8_seq3879	MLEQIELRTRYFSLYSQVDHAGAQVVLDALLQQDPAGRVRLVARQWSSDE	Type II secretory pathway, component PulK [Intracellular trafficking, secretion, and vesicular transport]; Type II secretory pathway, component PulK [Intracellular trafficking and secretion].	N	N
Cluster_3216001	GID8_seq3923	MRLPRLLLSFAMLLPLMAAAQQPVRAVPQLDISRYAGQWHEIAHLPVSFQKKCRSDITASYTLRDDGLIGVRNGCRSADGELTQAEGVARPVEGRPGQLQVRFAPEWLS	Bacterial lipocalin [Cell wall/membrane/envelope biogenesis]; Bacterial lipocalin [Cell envelope biogenesis, outer membrane].	Y	N
Cluster_53011	GID8_seq1628	MTKKYDHLDRQTLIGLLQRRDAERQLGLVWERDEIEADQALNDDFVALSLDAGLSHGEAPWDNLIIEGDNYDALRALRMTHKGAIRCIYIDPPYNTGNKDFVYNDHFVDKTHRFRHSLWLEFMYRRLQLAKELLADDGVIFVSIDDNEVFRLGMLMDRVFGEDNKAGIVIWKNVTDNNPSRIVTEHEYIFAYCRKIESCSSVWKSSDIAVKNLLLEKERDILGAGLTESELQSEYTLWFRSVKDQLTPLDNYKFIDKGGIYAGSRSVHNPGKEGYRYDVIHPVTGKACKQPLMGYRFPKETMRELLEGDRILFGEDERKLIEIKTYVSEYKQKLASVVDLDGRAGANEVKSIFEDKKVFNNPKPVQLLKDILSYVTSDQDTVLDFFSGSGSTAHAVAKL…	Adenine specific DNA methylase Mod [Replication, recombination and repair]; Adenine specific DNA methylase Mod [DNA replication, recombination, and repair].	N	N
Cluster_2065000	GID8_seq1629	MPMPLKEFQTVICDGIVAQFGEVRALYRQIAAAAPDRIDEARRKDAAIVLQAPTGAGKTRMAIEVMRRLSVEERVLWFWFAPFTGLVEQSRKVLTHQAPELAMLELDADRQLDAVRGGGVFVVTWASLAARKAESRRARQRGDAGMSIDDVIAMAREQGLRIGCVVDEAHHGFQRETLARAFFCDVLKPDYALLMTATPRDTDMKAFERATGYFVGEPADWASVSRADAVDAGLLKRGVRMVRFIARDGDTAQLVDFEHLALRECVQMHRTIRKTLVGVDIALTPLMLVQVPDGKVAQEAARTYLVEQLGFDATAVRVHTAAEPDPDLLLLAQDPTVEVLIFKMAVALGFDAPRAFTLAALRGTRDPSFGVQVIGRIMRRHALLQAQMDALPVLDHGYV…	Superfamily II DNA or RNA helicase [Transcription, Replication, recombination and repair]; DNA or RNA helicases of superfamily II [Transcription / DNA replication, recombination, and repair].	N	N
Cluster_882000	GID8_seq1659	MQIRRCTTLFFELRDDSVFDLARLLAGGDGLRRRTRWLALAPHLEAEVEVSEEEREWLGELSSSRWQSIDQVHRLPIWAERLIEQGLVISDQPQLVQHRRNDECVQQQRWWPLAALWHRSAR		N	N
Cluster_931000	GID8_seq1398	MSVYGTLGVSFAELGELVSGKPAWGLISGALGSKARRNKFVDRYFYGQLPFGSEDKAAAEVEDETEVEPDEEVDNIVEALFSTPSAETEHADDSENQNEDAPPEEDKGPKGFWGWLNVSVEANADRSPEQRQALWQQAVSDYEAVKAEERKACNDASRIRELILAILEIRKTIAEDSEKLRAFEQSLMEVANKLSRLDNEEGGPANMALKRCIDALEKLPKKPGFWSNLFSLGNARRDWRTARQLLESQHDIAKAEFARITRLSQQLDSDKAQVEGKIAEARRVLQGSQQQDKTLTSDALELATTHQADHLLAWLKDNAIGRGDVIELAEPWRIEGWRKARARVFIQALKLHRTFFELEASRLRSNLFMINGILGGSHFQGMSRDAIRSAWASLFMVVP…	Superfamily I DNA and/or RNA helicase [Replication, recombination and repair]; Superfamily I DNA and RNA helicases and helicase subunits [DNA replication, recombination, and repair].	N	N
Cluster_1212001	GID8_seq3420	MAAKLWEDTVVTALRDAQWMNCKGHALPQTFPPGFVKLDGNAESALGDLLYSSGERYYLIEVKSGRPDISSEWIDSDGKYKPKKIYSSLTFLWKELEKASSQKNDPDTGFYRNAILQSAACHYFSYWNEWTLGNIATGEVVVEPYIAACLDLLDLKLAPNKFGIRPWNNNNFLLGREINGEILAGKALAVQKMLSESYRGFAVAKKNGILHTKNSYPLGLPLPQFQDYINTLTDTAGKGELDIHAIVLSNTGRVFKAVSSTAELRNFLTPDLLETKSPEQKLILINQSNPSSLRSTAGKPKNGSSKS		N	N
Cluster_196000	GID8_seq3550	MPFVNEYIPEPDVAKYDLEAIDKDFVVGGTNARDWTIDRDRDMYLRNVANGGGTEIEVRNQTKFSFYWHGELLTLRLDLVDGGGARGQPGWSHWRLMWINGGDGLPEHLKADKEQFIADLKEALLSYKDFGVHSRNTDYHIVFEIDEGCLV		N	N
Cluster_3576000	GID8_seq3551	MNGTISAQDAIDRIRQNPGDYQTPESLRSLAAQVDANASGKVTVLYSGPAAKDIWSTDVIGSMIDSGEDIRVIDKSQASKFLNSREFYTALADIYEISPRELIEWSHRGPATEWLYHPTQGPWADASGRFADATVGEVHAIVGDAQPSRVFGEIEVPRILANPNVTSIEGLPREALVGVKDRLGQQAAFELIVARAREHEGMLRIPASDDALRENKVLRLDNREYFRGTAIEGTSKALDQSTLPLSQRMKPPTEHAQAGQARWDEWQGRNIQTTPEPEIPGLRRAGLTAGLAGLGVAATAYDASQTGERVGTLLAQDNLTAARSEALHFAARGAGGWAGGAAAAAVVGTTGAGPVALVVADGYLFSAAADKAATLWDNRQIYTQTDKQGVSWEFNGSQW…	Peptidoglycan-binding (PGRP) domain of peptidoglycan hydrolases [Cell wall/membrane/envelope biogenesis]; Putative peptidoglycan-binding domain-containing protein [Cell envelope biogenesis, outer membrane].	N	Y
Cluster_701000	GID8_seq3553	MLCPKLLEQIGDRGAGLCLNFLRVTNCFEVCMKCGVNSVHRMGRSCALDERVGISKCALQDIARDRWAAVLDRKSVSTARSQFQQPAVSLLGSKMLTALGILASDAAKDRCLLMSFDPCQDCNKTFLGRVAGEGIWIQVQITKARVELSVCLVGEVAQVAALHPNVAVNHPVNLATAQIAHRSPRSAGTRVTLSAL		N	N
Cluster_3547000	GID8_seq412	MTDAYTSRIAPLLSDDSRISVGRFTYGTPSFKVWSKDESISIGAFCSIADGVLIFGGGEHRSDWVTTFPLRIAFGDPLAGHDGHPASKGPTRIGNDVWIGHGATVLSGVTVGDGAIIGAQAVVARDVPPYAVVGGNPAKVVRHRFSPDQIRHLLAIRWWDWPVEEIHARQHLLCHEDIDGFIAAFADTTGQVV		N	N
Cluster_2450002	GID8_seq2162	MDGQGNAARISFRNDYSEGAHPRLLQALAQASAEQNAGYGTDRHTAHAVALIRSAVA	Threonine aldolase [Amino acid transport and metabolism]; Threonine aldolase [Amino acid transport and metabolism].	N	N
Cluster_878000	GID8_seq400	MRGTLNASLQRIDQTLLAEGGLPGRPWYRNLIYAPGLATGYEVKTLPGIREALEDRRWEDLSAYIVQTAAVLDRYREAIDRNTALIEG		N	N
Cluster_927000	GID8_seq584	MQGAQMRLLVLLAVLAAVAGIYNYGGNALDEAQVRDFYAAHDKAMLGQDGEALCAMTAPAF		N	Y
Cluster_746000	GID8_seq411	MSELAIQVSAVSKCYQVYDKPHDRIKQALFPRVGRSLGLGARKYFKEFWALQEVSFEVRRGDTVGIIGRNGSGKSTLLQMICGTLTPTSGNIHVNGRVAALLELGAGFNPEFTGRENVFMSATILGLSHDQIQERLDRILAFADIGDFVDQPVKVYSSGMYVRLAFAVIAHVDADILVVDEALAVGDAVFVQKCMRFLRAFRERGTLLFVSHDTGSVLSFCQSALWLDKGVMRMHASAQETTQAYIEYCAQESYGDEVKLQALDKRRTGVSEVSRASAKTVEEVKLELFDNIAHSDGWKSGAASITSVELVNLDDPGRPYFFGGEHVALRIGAEAHQAMTSPILGFFVKDSLGQSLFGEHTFTHVQPPLDVAAGQSLASEFVFHLPLLPNGDYSMTVSI…		N	N
Cluster_3254001	GID8_seq413	MINFPINNTMFMQPQCTPESAWLGHIPFAGWLIEAMRPGILVELGTHRGASYLAFCQAIQRCAVQAKCYAVDTWEGDEHAGEYSEEIFFTLLDYHQRNYADFSRLMRMRFEEAVQYFDDGSIDLLHIDGLHTYEAVRGDFETWESKLSKRAVVLFHDINVRERDFGVWRYWAEIRERYPSFEFTHTHGLGVLLVGPEQPETLKQLCTAGASEDGAVLINRMFDNIGRLISANVDIGTVAREQGRLAGLLNQSEIANASLRTENASLRGEFEALQARLGEQEGAYNRELVRSSEL		N	N
Cluster_198001	GID8_seq414	MKPWRVLLLDTKRSNPNHYICLAIARALGGSASVEFVIKADYASAVGQARSHGCNVLIAFDGEELDRTIVERLVHVCGRSVLWVTEDPYERSVNKRNADLFDLVFTNDAGSVTGYGAKGRHLAFAADERFHLHAIPEVDDGHYLYDLFFAGTAWPNRAEFLAKLQAAIPQINLKLALPANPYIPEPKLGMGISEYDWRTPNSEFAKFSNRSRSVLTLHRAFSSSGNDPVAHTPGPRFFEVALAGGFQLVDTSIPEIRVGDFFEEGREFVGFESVRECIDKLSFYLAHPQQRLEIARAAQRRAREHHLYAHRVSALFRALEDEKKPATLPATAFQPDSRPRLLVVSHNILGVEPYGGVEVYQDSIRQALKDQFELLFYVPDRGVAPLGARYLLLDESLAT…		N	N
Cluster_3219000	GID8_seq415	MSAPSSVLVCGASPDNQNRNVVLRSYVAEGFAQVPDIRQVVNAPLEYAADKAWATRPELVLCFGSCMPDDADYGHIKRYCAQTGTPLVFWLHDDPYEFDFSYKIKDVADLVFSNDKWCAEHYDHPRAFHLPLAASERAHRRPIATTKDVSIFFCGVAFGNRIKLLRDLAKPLQEHSAVVLGDGWPENELPFCRNQRLPNNELSARYARAWITLNMGRDYHYANDRFKLDPSTPGPRTFEAAMAGTTQLFFVESLEVVDYYAPGTEVLLYNSVREFRECVDAMASDRRRCLEIADAAQQRTLREHTYRHRAQAMLRRVREWRAGQ		N	N
Cluster_2493001	GID8_seq416	MAVELWGSLVLCVAVALSLLGVGAALLSLTEAGQRLRGLELLAYAVAVGVIGHGLLGVFVVSLPSDNRLNAAIGFALLYALSCWQWYRHGVLGKLLAGRWRLTVIGFCTWIGMALSCMVIVSMPVRFPGELPDGPYVIKNHHLHVKVQVMMGAFPADNYLPFLSSEFLLRDIQFAFERPLMPGQELSNRPILMSLVNVPFRALLDPPPKQVQALPRFKYVGQDWPDVGSLGDDAAFRQFLAVGIVLNSTLLLGAAMLLVHAGLRGIYVLSGLLVIASSPYFIAQTLFTWPKSLAGFFLILGAYTLLSRRSVFVAGVLAGMAYWSHPYAIVFAGCFGLYILLRDGIKLQCARSLVSYGAALVVCLLPWWLWTRWYLQIPSDLVAQNLLSTASPGDLLWIR…		N	Y
Cluster_2887000	GID8_seq417	MRVRTMLAMASVLWVLSGCRQYPASECEKYLAAVDVSVRVPMDDSSNSAVPLNNQQVIAGTLAPPATLQIKRAAVQIGNSGGAAQGKIALKLCQDEHCTIGKAALAGSKDNEYLPVTLESEFSLRQGGGVVRYELARESGDDKLVVWVYPAQGKASLTINGNPENKTLNLMLYQR		N	N
Cluster_307002	GID8_seq418	MPTASQPHPSGPMHFAKRFVLPWLALTLFLGAFYHWSGLNIQPFRAESGLFIAWAYSGDLSHFMDAHIYSSYSGHYTPLFFAAELLQAWLFGASEHLWFWRQILLLGLLGTALVSLARTTLEALGSNRCVSQIASYLLATVFLLQPAIAEMVTWPFMAGQFLCLACATMGLRYLIRAAGLRDERALLWAMVWSYASMHFLGVGFVMSITTLASCCVLMWSQRLPGQHWRIICIFAVLTALHGAMMTYGVPTQELAVPPSTLVKRFGALYMGLVHGGLQSLWASGRFRWPDVEAFPVDAVYGLALLAALLAAAAAMAQRARMAPRSSQMLASIVIGYPALALALFSALPVLRTKGTADPHSLDGFLFGTRYLIFATFFAYLPVSALVGAAARKLGKPMLV…		N	Y
Cluster_73000	GID8_seq2354	MSGPVYYVEIRYDIGGSNNIPHTFFVITKPDGSSREYGFAPLEGGALAGDGAVYETGVGTAEGEHEYQAASSKYSINQAQYESLMGFVDSTRVGSTYWAGGDHFSASMYNCTTWQSTAFNAAGIDLPTEADHAWNPYQQYTYDRIEDFHDAASDWINDKVNEVGDWSEKTAEQVSDWVKDQADRAQRTGEEWYDTAKKNLADAKKAAEDWYEDAQKWISDKAAEIGDMVDDLFDRARKWIPRRDPLTLDLDGDGIETVAASGKVLFDHDGDGIKTGTGWIASDDGLVVLDRNGNGTIDGGSELFGVDTILSNGATASSGFSALADLDTDKNGIFDVGDAEFSNVRVWRDLNQDGSSQASELATLLDAGVASIKLNPSTTDDLDLGNGNIVDNRGSYIRT…		N	N
Cluster_2013000	GID8_seq4130	MDRQVKQIEPKLEDDEEAPFSAFRQVKNIVVLGDPGAGKSELFRSQARATGGVFVTVREFLNTPVDDIPLDQVLWIDALDETQGGRGDRSPVDELTRKLAAISPGGMRLSCRAADWLHATDLEALKPYLRKGGETVVVQLLALSRSEQAQILVSKGFENPDSFLDEAERREHGELLGNAQTLLMLAAVSGQGDWPATRTELFRRAALALLDEANEQHADRDQGVAHIPGSQLLNAAGALCTLRLTSGCSGFTWKARPVGKDVPSYKELTLAPQGHLLACLKRRIFVATGLDRVDYVHRTVAEYLAARWIADRVRAGLPIGRVLALMGIQERPPTALRGLVAWLTSQLPDPSSLLHLDLAGLLMYGDLSTWSSSMKRGLLNALISESKTNPLFFRETHLP…		N	Y
Cluster_698000	GID8_seq4125	MSKAFSYLVRGICIRSGIDAEVLCVFIDGRAQLTSNDLFDELKLALKNLLTLPDAVMVISGQSGTDQLLNHWREDSNEREQFMARGERGDLPFVKDLQFACWKNDGQLVVLKQGAGRHAFEWEPSLIMEAGLAELMQRNPVVQWSPGGHAFRHPSGTVNKVFAQARELASTEVELAFVARSLVNALPLLRDPALGIVFIDSMGIYSIVKEAMDFVGAKVRIESFHSYTELSKLSPPTVPHALIISASTTGGMAKRLISANGFSSEVVLTLVDRSRSADRGRVLIALDDIASFDQSRMSDGTETQIELIGEHFTYRSKPPRGVTISKRHEPKPLHDYLKCLGDSTGVVLNKAPSGKASPHLISFDGTSVAVLVEVGKWLIEQAQWRIPASIDTIIFVDDN…		N	N
Cluster_3260000	GID8_seq4124	MPQVSLSQQFSLNAIEGVLSEVRASPGQDLPVTKDYASKRHGPLRDAARLQLLATWARTSPGKRLVFSAQNSTASVLDEWCEYAPGLVGLRMSEGIIVGEQPIERRDALVPALSKMEHTSQLELRSIVKGRVVDFPCVSGADRQYLSALFTEKDPRAVKGKQAMFEELMRLSVFVAQTDRVNIDPSFLDACALFSTELMKNTQEHAIADARGKPYLAHVEGLILGWNEMSARVFRDDFTGHPDLNAFWEREEVELGQGDRGLRSIQISFFDTGPGFVGRLLGADSENLEIEEEREIVLAGLRKHATSKRETGAGNGIPEVLAKLRKIGGLITIRTGRLRIFRAFSRGEDADLFDFKDWSASRLSEAAGAVVTIIMPIRRA		N	N
Cluster_747000	GID8_seq4123	MGALGEQELAGELGEVAAMMLQELRYEEAKARAEQARNELHSNSGQ		N	N
Cluster_3468000	GID8_seq4117	MSESSLRESCLIWIATTALITAASSAISRPGVKVDEPGRRITNTPMNPAATASQRRRRTCSCSHTTASTVTNNGVEYDSEIACDNGRWPIAQNPHSIEARPIRVRARYCGNCRVRGSALPARRISGNRANSPNALRKNAISVVAIVPDASRMQMAIRPKAKVLVSIHSAARRDACCAVTNALR		N	N
Cluster_1198000	GID8_seq688	MDQESIIRYWHAVELLQPQSAPKLKKRSNRYEAFIHDTPIQRPLLPWTPESIVSKQKLPKKRIWSHTLYAHLYDSRLVAEKLDAMYGADQGYQEPKFRESAVFAAKFTAGGRLVDDSFVVSSEAWFLGRVLTGKDWTRGFETDQKTLRERANSQFEGEVSSQGLRELTHWTLQFLGLGDFFGEMDHHLFRFRSQPIKPDKPESEDDPLNSFLLDDLADVADAISRGVKSEPLDQYLRHHDPKPRLHVDDQRASLPLMGRLMPDAYASSCWPTEHHLGLVHSQQLAVNTIQSTLADGHGLLGVNGPPGTGKTTLLRDLIAAIITSRADTLAKLRRASDAFASDGREAANDGGKQQYSYRLNPALYGFEIVVASSNNGAVENVTLELPQRDKIDESWLPEA…		N	N
Cluster_3620000	GID8_seq2745	MAVVGVLGSAQAQSVRGPVPLTIELAPVADQAGRHQGKIAVTVTNNGSQIARVPTYQLPLQTLDNGILEVSRDGAPVAYTGRLVKRGLPKAADFTILKPGQSVKGEVDLAGAYDL		N	N
Cluster_1540002	GID8_seq1443	MSHTRLSLAAAVSAALSLSAHAQGPATDLSGIQTPSAKTLDSVSVVGSQIQGGSAAAALQVTSLDRQQVDATGATGGDELYRTIPQMGDVSFNPTNGAASSNFSRGDVGSVDLRGLGVGNTLMLLNGRRTVVHPGSQAARQPGR		Y	N
Cluster_2972001	GID8_seq1838	MSYINLPSDQQAAISDVDEAVLRAAVQKCLDEERVGPIHGLGLSNCGPYVADKLHGFQQAIAEYSNAKAHAKRERTRQGALHAGSDLIHAVQQMKGRLETERQEGDLFFIDDQIRPPFHLSKRLSVQVSFRWRASPSADWKHGQLTFFYDFSPHPSYTLPLPKRKPSAAQVARDLEDSLYREWERLKAQALFSMKQFFRDGGDGDAVPEVFAVRPSPYGGGLNNFSCNFWQPERPVP		N	N
Cluster_3569000	GID8_seq1840	MNSKEYSEKLAQLKEVNAVNMIALGTWVQNDALPWLWDELGGIILTPKAKHPKAQAPSVPLKLKPMKDAEAVRQGLIVSVADRRKMSDAPFYQAQLTMLDAEAKRYCSSIANFDQFSKTEVPFAANASIHTLHRALMNMMELAVVLLEDAAREVAGVHGFFAAWRSRRETPFEVFKGTEQIIYGVYSGMTHSDRAPYTPVAVLRTAIELRLRHAFCVNSLVDPSKPEEMIPIDLSKLFEAIQTRQSEIEFAVDVHDVWKIYRWSNFYLHGGVRDFPWVSGFLLQYLRPLFVGRPPTPNRGWSINSGIQMKRETWQAVRSALEPKVKEISLTVRISNAWRALTPIKNRQLQLLAVDESEAQCKFLN		N	N
Cluster_77000	GID8_seq1843	MPKYTIEARSLNVLGVAGHDFWVLRDEQGKALAELHGLATDRQTGEALTIGTDEARHSLRAWNLALDGAYAASVGTDVSRSTFIEDNQQSRTVIIGDKDEILARWNTAVKAMPELNALNLNYPKYGFKVFGDTVNSNSAFRTLGELMSLPVEGFPGRVEPGLGNRMLSEERIEELRYREQPAQNRELERTPANDPIRQGHPDHALMQQIREKIEGLKNSGHLHAADNDRISASVYALAKQNNFSSVDEIALSQQTSAAAAGEKIFILQGASDNPAALRAYMPTKEAIQTPVEQSFEKVQTLQSSGSAQERAQQQPSHQIPEQEARQRTTVPSL		N	N
Cluster_1258000	GID8_seq1844	MKPRLKVFTIISLAISSLGGCNAFLATGKIPTASYHLIIPRDLPNQRLFDCAELSISQLSATDSSWREVTHKDISNGVLESGTFDDKNRTGFRMRIERAQGANQADITLRGGGPYFIDLGVAQAMNNLKGLLDSCVSSK		Y	N
Cluster_3466000	GID8_seq3540	MAALLVAITGATPSTPPSKLTRMIDEACRLFGTDPERGRLYLLRLAFEVPRNIDDWERQLSLQGIALADENTADGFCAMSPDAFPVDQFQAACRTTLGPHTVRFYGEGALVEQEDSEEDDIDDGETGKRISAYVERTTDYTVDQVRAIRSLIANADEHIDLHAYAGTGKTHIVSELLAHDARHFTFVTPSAAQAQALRSRLGAGKLRVLTMIRFANLVAARAFEQRALSTDFKPVWQKSTASLADIASVIGVQRIGGYSPTAVLRIAFEGINRWCRSSSIDLQPYHFSRIVMGAMIDATAYIAAAEHVWRCMFSAKVQKQIKIVINVDHIGKWLAQHRVKLPIHWGTIVVDEGHDMSAAWKSLLSDYAGGVISLGDPNQRLIGTAPRFLQGKSLEMTQS…		N	N
Cluster_2923000	GID8_seq3541	MANVVPALQVGPKLGAGHFGVVYLGTDSVHGEVAVKVLERKNGQDDASWDAHKASFLSEAQNLSKAKHRNVVEVFHIEELPDGKSIRFCMAYCAGGSVQSAYENGPMDLRSVRKIATEVSMGLGALHARNMLHRDIKPGNILIDSQGVAKLGDFGLVTDRLIMGYGSLAGYSDHISFEVWGGDPTSPRTDIWALGMTLYRLLHGQDWYERSPAPRHVVKNGGFANSLTWLPHIPKAWRTVIRRMLNDVPSARYQNAQELLNAFSKLPTPSWTTTVSADKVVWQQLVGTRKKIVEWTMHSARSHSWSARSEPINGAGNTRSLGGSKGSIGLKPTLRELSKFFNG	Serine/threonine protein kinase [Signal transduction mechanisms]; Serine/threonine protein kinase [General function prediction only / Signal transduction mechanisms / Transcription / DNA replication, recombination, and repair].	N	N
Cluster_200000	GID8_seq3542	MSKRFVSLVVVGSEITLVQAEVPADVNQPIMITSDATWKMQQGDSHDAYDVLYKRCTSYFAEQKIDQIVIKASAVSQGSATLALLRSAEARGVVIAAAASTGKDVAMLTKAGISKTYGNKKVDEYVKDDAFWKAHTQGASLRKASREGALLILAQRNS		N	N
Cluster_783002	GID8_seq130	MPTGQSVGECSGYVLVSGSEYSVYALVQEAFAMPSKEDAIEWSTGCCVVVIVWFVLGRMAGSVAGMFNDR		N	Y
Cluster_697001	GID8_seq129	MGDILSGLSAADAVTAVVGAAALIALVGFTKWGAKKVAGFFG		N	Y
Cluster_2522001	GID8_seq634	MSKNPIVAVIVDNDQVKDIIIEGWPENVAIPRFTIANVDTSHVPTDDLFQLRVGDSVFEASGYELDPKLYQPGLNVVSPAAVIEALHDLGIEAVVAQARIIARNYAIELNDLSAARIAVKASAIQLCITLDEPDLTAAVNQLAQQSS		N	N
Cluster_81000	GID8_seq128	MCIRSDGKNCATASTGKQFCWSPGESGVKKADNNNQAATKSPENAAINAPKDAPSNGGDWQVTGQGTSSETKGGVTTNSNVTTFDSTYGKDGTGKGDGTGSGGGSGGGNGDGEGDGDDGDGDDPGQGAPIGDLYTKSDKTVQSVVSNFATQVRATPFAGGITSFMTVPSGGSCPVFTLGASKWWDAMTIDFHCTGSFLTFLRACGWVILAIAAYAAIRIALT		N	Y
Cluster_2064000	GID8_seq3814	MSTVRIKERRLSLRSREAVLLLGTLTCSALFLLTRNQVGLLGYAVAPILLLAFFVLQADLAWRGHKKAGAAFAIAAAAWLTFSVVAAYAFSGFGRAPFFLDTWLKALLGAGFFAALFSLSVLLARKQSVNLYWYLGGSLAVATAAAAIHPGNSGAIEVQCERGSCAAGAIAFWPGASRASDGKRPVSVVLPQSDSKAR		N	Y
Cluster_201000	GID8_seq3813	MIKTIAMFGSLMLAGFIGQATANEIHFCDSCTQAQRGALANQLTSGLGQAYIGDRMTGVPYLYTVNTVNGPVSVAPPGIQERPVAQADVDQFAIYSSVYRSYGNIGTLNVKIDLANGTVTPNSARKMAAPAADQSAAFASAFDVRREGATRQQVIQWLEANDWQVPNIGENFIFFIQQVLSNAYKWRSSEDYSIRIDTTFNDKSRAIFAYDSAKRAIVYVEAYDSAGNLIGTSSSEPINVDYSSYESPDASSRPDYQRGIDWLTSSGAATISGGTVSVGSGTVLVGDVVQVK		Y	N
Cluster_171002	GID8_seq127	MQAGWLSDLTAWIFRALKVLWQAFADFMSDLFVMWLEQSLSAVLYVLSLLPMPDFMKGQSIGAMLGNAGSTILWFADVFMIGPSLVAIGAAMIFYLLRRVLTLGIW		N	Y
Cluster_2084000	GID8_seq125	MSYRPQNNHDGLWWEIALGIFVGQLMTAALAGVVALCLGYFTMRSVSAALPAVTPQTLYTPRSQRAATAQPQLRELESDERCIQHKRFRRLSNGWQELPNDPC		N	Y
Cluster_3097002	GID8_seq124	MRDRQLTGPWAGFSFVRGELVTPEGKAFTAAQLTWLALTSSLAREWSAMMDEAKLRTCNPQYRRIYVPRPPQRSTAANVIYLRDVIQRRHEERSSVVDGAGSADRTRVVRQTRGPRGPRRG		N	N
Cluster_1199000	GID8_seq133	MTRLIEIFREIGPVVCTVCAIGLGAGAVVGYWVGACTAQSIDRQIERDEAIQQQCIDGNNNACRVMEFRRG		N	Y

## Sheet: ORFans_X.a.juglandis
Table S2. Unique Clusters of orthologous genes encoded in the genome sequences of the pathogenic strains of X. arboricola pv. juglandis
Ortholog_Cluster_gene	Sequence_ID	protein_sequence	Cluster_Ortholog_Group (COG)	SignalP	Transmembrane_Domain
Cluster_4013	GID14_seq3745	MISLFAGAEREAKRQQLSDPLELLSRHIDFVAIAAVIDGHLRLGTGAKGGRPAWPTELMIRLLLLQQLYNLSDEALEYQVLDRRSFQRFLGLEHSGKVPDAKTIWVWRERLKKNDLIGDISAAVSGQLQRAGFIARGGQIIDASIVSAPIQRNTREENARIKRGEAVQDWSDAKRRQKDVQARWTLKHGKAHYGYKLHANTDRRWGFIRRHEVSAANVHDSRHFETLLDPVNTGRTVRADSAYASQARETELRRQGYRADIQHKGQTDKPLSLAQQRRNHRIAKDRAFGEHPFARLAQQGGKCLRTIGLARAQVVIGLKVAAHNLMRLARLQSQGIVPA	Transposase and inactivated derivatives, IS5 family [Mobilome: prophages, transposons]; Transposase and inactivated derivatives, IS5 family [DNA replication, recombination, and repair].	N	N
Cluster_1927002	GID14_seq2016	MSSPLYRLLLCAGCAGMLAMAGCGKQTAGEAASAASTAAPAAAGAPAETDSDDARALIAQLREQLDRHRRIIVLLADADAQTPRDRATSSSVGQQLFHENLQQRERIAARFETVLTSNAARRFATIATVLDEIESASDLYDADRLAFAEVLRDLHARIGRDSALPAVKLHQRIGEDLEALDEIERSYNKELTQIFSRFDRSRAIVPKREKWDDYVAHLRSLYTREKILRDHGVVEPYPFSARDSDSEIFGRDLPPKTVVLTFDDGPHKAYTEEIVAILKRYDVPGVFFEVGRNLAAWTRRASRHSRRYPRSAMR	Peptidoglycan/xylan/chitin deacetylase, PgdA/CDA1 family [Carbohydrate transport and metabolism, Cell wall/membrane/envelope biogenesis]; Predicted xylanase/chitin deacetylase [Carbohydrate transport and metabolism].	Y	N
Cluster_2076002	GID14_seq3942	MCEARRGNASFSYPLPRRVHAQLSQGSADNDADSYRTFPVILHLRRDFRLGIVKMLGPITALLLCLYAVYLAITGQALACLITASLGVLAIWRGWKMRDAERTGAGGVWLASINVGGCLVACWSGGDGALPWLFRCWPPITSCAARDAPCC		N	Y
Cluster_2684002	GID14_seq3802	MHSSAEVFHLSDLPDPQDEQFRMRQLSVLNWGTFTGLHRMPVSPEGTLIIGPSGAGKSTLLDAISALTVSPRTVRFNAAADESGKRDPDRTLMSYVRGAWAERADDQSARSLAKQYLRTNATWTAVALEYANALGRVMSIVRVLWVRGAGSNAKVESHFLVVDAPFDLSEIGEFTGERKALTKRFSDPPYRSHESFTAFSEHWCRVVGIVEPNALNLLHQTQSTKNLSDLNGFLRDYMLAEPKTFEIADSLVSEFVDLDEAHRAVVVAREQIDVLAPSRDAYRDREVAEGRVQHVRSLIVSLPQFQAQETARLLRDEDVRLESVISTTRIEAEEAHRHQHALSEALENLRRAADAGGGGDLAQLEAARGQLLLDKERVERRRTSAGGWAGALGLTLADD…	Uncharacterized protein, contains a C-terminal ATPase domain [Function unknown]; Uncharacterized protein conserved in bacteria [Function unknown].	N	N
Cluster_3641000	GID14_seq1538	MSQVMSGVVDAIHVEHGAHFSARRLDLEGLQGLAAPVMALDHYRMRGPTFAPHPHAGFSAVSYVLESSAGGLRNRDSLQHDVVIEPGAVVWTQSGSGIVHEEFPAAIGREVHGIQIFVNQSRRTKVLPPRVMHLKACDVPVIMDKQFNRTRVLSGRLSGAIGRLDPAEPFDLFDVHVMGSWIYPVPARRHALVYALSGEVEVQAGGEVRKIRAFQATAARFTKAGPLQVEPNGAAQILVLTGTDLAEPVAVHGPFIMNDQEQLIEALDRYTRGEMGRLLPLEGIA	Redox-sensitive bicupin YhaK, pirin superfamily [General function prediction only]; Pirin-related protein [General function prediction only].	N	N
Cluster_3661000	GID14_seq1537	MKAPLSPEQRFRRWVYSSLTLGLMLFLYFIFADLHMPVSPEARLGRMVVQVAPEVSGRVVSINVRNNQKVARGDVLFTIDPTDYAQAVADAQLQLEASERDNRAIDADIAGAKAQLLSSRTQAAETSRQAARYKALAADQFVSRQAADELASASAVAAAQVQIASRELQRLTVERGSLKGDNLSARQALIRLESAHTGLGRTTIRAASEGTVSNMQLEQGAYAAAGVPRLALVTPVPTLYGDFREKSLRHVVAGDRAAVVFDARPGEVFRAEVISIDAGVRNGQQAADGQLAVTEQTDRWVRQAERARVNLRLLDAPDASLIAGARATIQLYPHHSGIADALAGAQIRLISWLHYVY	Multidrug resistance efflux pump [Defense mechanisms]; Multidrug resistance efflux pump [Defense mechanisms].	N	Y
Cluster_3671000	GID14_seq1536	MSTDAKAPSLRHTLTENGWSQVKRLVFGGTLAFAVSKAFGWNYGLFYAIYPLLLMGLVPLFNAHIARQFLYSAAVNITATTLIAAVFIRSPFVMTLLVLLFSMMCFWLLATGRAFLFGAMSLASTHTLVHLASYPETDVLNLFGNHAWATAMAVAVAAVSYALFPDRSPRQPPPRVKKTASTIRHQILLGSIGATLSFIVFQVADLRDSLSAQVATLLILFPMTWSGSKMASLQRMTGTVVGSVLALLIQLLLYTHYDRLLLVIPFYAFGLLLFAAEHAREASGPARGFGALTGLAALFGLATPSTDLFTNSLYRISSVALSVAATLFFLYATHLVLNRFAATRLETAVQSR		N	Y
Cluster_3718000	GID14_seq1532	MAKDVLATADAVLLPRWASGDVVIEPELLGIATAGLEVPLLEGAARPDVLVHGMASEIEFNVLCFEVRVRHAVDEPKRSLLAANGIDAIEIDLSDLDDEAVADPSTFRREVLENSQNRHWIHLSHAPYVSQRADRALIEVEDLTVTERMLITKAGRPFTIREQWAFLVKPGSRDRVRIQIPDETVGEQVQPYSRGMHTISSRSITVDEWGRLRLRYKMYLDQIQMNSSEPEGTQRGLFEPCEERETGPGFRVRVRNWKGSPGY		N	N
Cluster_3720002	GID14_seq3680	MRVVGGSRVEGGWSGMSLRGGAIASLLALAAAATGLHSAPAQAAVGPGVVSGDTIVHDPSMLKLSDGR		Y	N
Cluster_3896000	GID14_seq3803	MKAIHEAREQLGRAWENRWLGWLAGTGTWPLTLALGPPSQKEALSDWTRFVAWRDGWLMSGVAVSSVNRAWPSLGGAQVLPAHVSFDGPETLAHFLGTDKLAAWKQARARLLSWQARWPGSTPGGRGLRWLIEAREDDFTRMQALLEWLKDNPDADLFIRQVPVPGIDTKWAQKSGTVALELSRTTASKEEAGLGTFKQDLPRIRMRLLDPLLRAKLGGLDDISAPIASISALSLPVRCAVVVENLQTFLAFDDIPGVALFFGQGFGARSLSKIAWLRELPIVYWGDIDTAGFEILNAVRSELPNASSFSMDEATLSNNRALCVPDPKQRRAELKRLTAAEQATYYLLLNDQFFAGMRLEQERLAWGQQWPRVLEAVARIAARHPLHNSGHPLLAAPVT…	Uncharacterized protein [Function unknown]; Uncharacterized protein conserved in bacteria [Function unknown].	N	N
Cluster_3921000	GID14_seq138	MPQAFHAVIPGAPIVALNAPPHTQNSSYPPAFAAQMDGRQKRALGALFGLRNFGVNLTTLAPGARSALRHGHSLQDEFVYIVSGTPSLVTNAGEQLLQPGMCAGFRAGDGDAHCLINRSEAAVTYLEVGDRSAGDCVTYPDDDLMLVTAADGQWSYRHKDGTPY	Uncharacterized conserved protein, cupin superfamily [Function unknown]; Uncharacterized conserved protein, contains double-stranded beta-helix domain [Function unknown].	N	N
Cluster_3940000	GID14_seq3799	MDQEPGVSELERRPLISVPDGVVLALPTAVTVAIRQQVINLVLGTRQVLHFDGQYARALSNAIADTTLLGWKSGCPVVWHPTEGGALAGVVVSFDRAHFVVLHFVLPSVASHELTWFKRPIDIHPTLQKALNYSIASNTQQLESQDDFRGGMHLVVMCGWGQGMVVPVTRPDDARWRGEAMSVADLVRASSVEDMSIQRLWRLVSAEKALVDAGVELMNVNGVLNLFAWMQENDGHLVPHGDLDDGRISPEQRLMVSLPLNLLRDLRADADRNVDAHVGLDPRSEPHHLHRVDRGSLFSHPAAERLYACTECLRSGTLLAACEGRTTLWLRVDSPGVSSRDTEFRLWDMVGRWGASVAAALEDGTDIEGAVEITIAFEDVQSELDAVDAQVPTDPLELL…		N	N
Cluster_3947000	GID14_seq330	MEIVRNVSSDDLPAVRRTRPLLIRQVLLWEFGQTFREHSEWTSIMRRIEAQLDAADPEGHAFAGLVRSLQRKA		N	N
Cluster_3959000	GID14_seq3798	MNVEHHTALKLLMAFSRIEFALKQIPEFVNGAVGNTPDTQWSAFYVHVRWNIQSQLNQEDKDLLLGTGPNDPPPMKMQVSAQHRIEFVDAPLGNGPEGDRLIDAARRVRNNLVHGGKEHARQQRYPGHDDRLARAAINVMFLAMASHPEVSQLAFYD		N	N
Cluster_3980000	GID14_seq3797	MAALDLSQPDTWAGELRDVLNELRPVFRSWELDLPDRAAHAFDAAIRSLGEALMPHGLLGYHFTRLTEEEAVHIREKGLEVLSIGLLERRIASQVTRGELAEEQAQRLLANNQVRDSNRSGKAWFCFYPAYEVREYAVRSLLGHWGGEALYNLNAGDAELGPVLKSMGSPALVEAVVPVPFLSATNGLAIAVARLDLIHQGIRSNEYPEKFEDYSIRTLEGFMVRRVVLHPGREFRELTQSQHWYEPLT		N	N
Cluster_4020000	GID14_seq1542	MKSNNPGRLEGKRVLITGTGGGQGAVAQRLFAQQGATVIGCDFRPGAAEATAEALRNEGYSAFANTVDLTNPEDAGKWVRESAERMGGLDVLYNNAAGFGFAPFTQMDLKLWRHVMNVELDLVFHTTSAAWPLLIEGGGSLINIASYSALLGIQPLAQVAHATAKGGIVSMTRALAAEGAPHGVRANSIAPGFISTPATDKAVDPEAKAWQLRHALIQRAGTSEDVAYMALYLASDESSWVTGQNFSVDGGATAGWRDDQETARLATKATAA	NAD(P)-dependent dehydrogenase, short-chain alcohol dehydrogenase family [Lipid transport and metabolism, Secondary metabolites biosynthesis, transport and catabolism, General function prediction only]; Dehydrogenases with different specificities (related to short-chain alcohol dehydrogenases) [Secondary metabolites biosynthesis, transport, and catabolism / General function prediction only].	N	N
Cluster_4024000	GID14_seq4136	MTNPLPRTSTAYAYDATTGEYTGPVTVYLSELEGRYPLPPNTVATAPAPPAGLYQRHRLSPTSASWELVPDYRGVMLYSTDTAAPVANTLALGDALPQGYTTSQPIAFLPSDYRRNVWDAARASWRADPDYSAALVWEKATGAIAPRLAAGVALPGQLTTVAAPVSIDGTVVWDEATQAWFVQPRPSEEAAV		N	N

## Sheet: ORFans_X.a.corylina
Table S2. Unique Clusters of orthologous genes encoded in the genome sequences of the pathogenic strains of X. arboricola pv. corylina
Ortholog_Cluster_gene	Sequence_ID	protein_sequence	Cluster_Ortholog_Group (COG)	SignalP	Transmembrane_Domain
Cluster_4021	GID17_seq6	MKKRFGEEQIIGFLRSGGRRSGRLNVCGQAPAWNLLFSEGIMQNQSTDQGADRRTRWQVRRRLDFGRNQW		N	N
Cluster_189002	GID17_seq16	MKHSKFLLVTAITTATCAQAAAQLGGTQPVSVSPSQLELQVQQAWQTELVRSDTPTTGCFHAKYPSMIWESVPCNALPRRNHRLPVGKMTTQGAAGRTALPDAVGATQGPVSYALRGHGLISEAAGSFPTVTGLKTVNSDSSPDEYSVQLNTNDDGTTSACQNHSGCTVWEQFLYGNDGPANSAYVLIEYWMINFGSTCPPGWSSDGDTSCVRQSKAVPTPHYPIGQLPNFRLTAKAAANGNDTVIFTNGTDAYSVSAKGNILNISSVWTQADFNVDGSNSGKKAYFNTGTSITTKLAVKDGTTLSPTCISDGGTTAEINNLILGACAVSAGVMPSIEFTGKL		Y	N
Cluster_333002	GID17_seq2299	MKGILAAFLQDKRDLALVGLVVGILMVLFVPVPSALLDLLLIINISLALLILLVTFFTESPLNFSTFPTLLLIATMFRLALNVSATRLILDGADAGRVIGAIGTFVIR		N	Y
Cluster_354002	GID17_seq4074	MSGISKAFFRAEPGQLVGYGDRRFRITHLLSVDSVLAVDLESHESQRLRVESIMPLAPEAETQSRADIERDLAHYSKEEWAEAQRRFAAIKPLLEDPLRTRAMAEKLAEKERIHASTLYKWLNLYQAAGHVSALVPEKRGRKSGTLLLRDEQEKVIASAIEDVYLSKQRHNKQDVVDEVIRRCRLAKIDAPSANTIRNRIAALEPAHALRRRGFRDVARNRYEAIQGAFPGANHPLAVVQIDHTEADVILVDEVHRQPIGRPWVTLAIDVYSRMVAGIYVTFEKPAAISVGMCLAQAICPKREYLAELGVGGEWPVWGAMSVVHSDNGKEFRGQMLKRACEEYGMDLQWRPVTLPHFGGHIERLMGTMANQLRKLPGATFSNPQQRRGYDSEAMAALTL…		N	N
Cluster_380002	GID17_seq2873	MTAVSPTEARRGLLITASTFVIWGLVPLYWHLLKAVPSLQIIAHRIVWSALLVVAWLLATSGLRWWRAIATQPRALWMLAGSSVAIAFNWACISGRSTPGT		N	Y
Cluster_383002	GID17_seq802	MLDQLKTVAGQWKLRYTPDPKPQAGYFFRSDHFSFAKRGVPALSYAAGQDWEVGGVAAGKAASDDYTAKRYHQQGDEWKPDWTFAGAARDLGVLYALGQQLADSRQWPNWNSDSEFRATRDASEAARK		N	N
Cluster_398003	GID17_seq2816	MRLKIWWVIALSGCMASSAMAQVAAPRTIELDLASAAAPVDRFYDLSIVPAP		Y	Y
Cluster_1204003	GID17_seq1257	MVLIAADAYFLSAASEKAAALLDNRAIYTQTDREGTQWSFNSTAWTREDKADTTNDGIDNPTSTPITASYQKARELNYQATNAAAALALRDAPVPQDPYRLPANDTDRPSLRTADWERNPNDGQWRRMIKIEVYGENDRGSYVQETALPHRKAELDAQAQDVIARNIANSPGAIAARYELAHHRSGWAADGLPMSPAVQQALPDPDALTASNGQRYYRGAVCYA		N	N
Cluster_1576002	GID17_seq1866	MIIKTFQGAVALALSACAAGAIAGPVGYGAGTTGGGNKTPVTVTTFEAMQAAIDSYSGSGGLVLNYTGKFDFSSIKDVCAQWKLPAKAVQIKNKSNITIKGGQRLVGQLRAMGGGQLQQRHHPEHDHRPAAGR		Y	N
Cluster_1795002	GID17_seq2851	MQRRQFLLASAAAASLPWSGRLFAAPRDSARMLVVFLRGGYDSNNLLVPHASDFYYQARPTLAIVRPDAANPNSAVALDTRWGLNPVMRDALLPL		Y	N
Cluster_1835002	GID17_seq3973	MRTLSVWFGAGMRMAPTAKALAIHRNTLDYRMQRIAELCGVDLRNTDDCVRLYLALQMRDDTAASGTEPIL	Sugar diacid utilization regulator [Transcription, Signal transduction mechanisms]; Sugar diacid utilization regulator [Transcription / Signal transduction mechanisms].	N	N
Cluster_1841005	GID17_seq3981	MQAASRRLSKAIGTAVAMMAAGHAVAASAQGRTFSLPESNAVVALPEFARQAGVQIVAPANTCSRSARRPCRARWNRAWPCGSCWPAPD		Y	N
Cluster_2523005	GID17_seq3287	MVGINNRDAKWHDLYRVDLATGQRTLVEKNTQHIETYLLDGDLQLRYATRVTEDGGVEVLARQGAAWKMLERVPFEDVLTTEVVGLSNDGNTLYLRDSRNRDTAALYAVDTATHARTLLTEDARADVDSVLKDPKNRRRAGRLGGVPAPGMDRTGQGHRQGPAGLEGAGPGRCEGGSTQPGRCHLDRELFGCRNAVALRPRHCQADQAVFRVSRPGRQAAGAKLAADVDRARRAASGELPHPAGRCGRQPRWQGRQAGAAGVVRAWRPLAA		N	N
Cluster_2526002	GID17_seq2745	MHYCAAHYYHPDRAAFQQFEPFWEFVAGPLNAGSFGPNALDATFGPTVIFQKAPPAPNLSPLAGFQFFGEVEIDARTGVLAVTLRNLDGVAQFRQPIFPHAATRPERA		N	N
Cluster_2699002	GID17_seq4207	MTLQGKTAPVVLDSYDVERGGEHRELDERQARGFHNSVYRGPIKDAAMGIAAKFIPTIGTLIQGSDDLQQLSVAYPQSPLNDDHLGGLRELLQRRVPHCGDRAPDANVVAADGTSTTLFAHLYNPDGWSWGWALLAFDGRQHDAMPPLRLALAGLEAWPWLRPRLILGAAMPQPDDATALSDLDGAAHAAYGIADTSALIVVRPDGHIAFRGRADAPELLRAYCERVFDPATEGAAR		N	N
Cluster_3324002	GID17_seq407	MRSGNPALRESTFLDLGSGSVVTRDGQAMTLNGTVNKTGLLLLMAVVTAAFAWSQSIGADGAPLPAARLYMIAGAIGGLVFALATSFKPTWAPVTAPLYALVEASSWARSRQSTRRVSTASCSRRSC		N	Y
Cluster_3427002	GID17_seq3449	MLRAKARAAIPQLLSAVATINERRSGRSDRSADFRMLAGWFAACEDDAQAHRLARAAFALNPARHFSLTPELASGAQDLPASTPWADAPPLRIHPRLREYGQASPRGALPRVQARDAERQLLAARLHEEHAQIEAARQRLANGRSTRLSEFGTLDPHAFALFLGLLGEALTAQSSPDAEVDVPSGDGLLRIRMQPLAADSRASIHTATGTFSGRDHLITITRTDAAP		N	N
Cluster_3458002	GID17_seq1267	MKDPVGYLNSLYPGNVAYQQAADSYKVTEKSTAAYFLANLEGGTGSAVPWTANIGARIVQTKLAIDQYLSSGNVFIGNVEWNGVSPAIGTNRLNRQYTDVLPTANLSLDITDAQKLRFAYNKAVARQDLPDLGRGLVSFYAVNGTPPRNPALPSDAVLFLNGRSGNPDLDPYRATNYNASWEWYFSDASLVSVGAFLIDVKSFPTTVTNIELLPDADGVARLGGPVERIVNGGGGKIKGFEVGYQQAFDFLPGWLSGFGTNINYTFSDADTDNTDIDGNTLPIGDNSKHQANAVLWYQKDKLQARVAYNWRSKRFSQVNSGAWGDELAIWNDDVGYLDASFSYDVNDHLTLYAQATNLTGESERRYAQWTNHYYDQNIFERRYYAGLRLRF		N	N
Cluster_3653002	GID17_seq3220	MFLHQAYLEAQRDPVNSREPWERFEEFNQLIDAYVGLELIMDNDGNPEFRVLLPGNDSFPLNVSVSRLLYQLDRAAYIEALNAARDAPALVAEQDVEGGER		N	N
Cluster_3654002	GID17_seq3223	MSDTPNIDIRPDHWQIVRDILHKHVPHYEVWAFGSRAKWLAKQYSDLDLAIITDQPLSLAVSAALADDFSESDLPWKVDIVDWAATSEAFRQIIERDRVVVQKSRSGPGMVSEWRDTTWGEEISLEYGKAIRGYDEVRGKYRVFGSNGAIGWTENALAEGPGVILGRKGAYRGVRFWREPFWVIDTAYYVVPKKNLTCVGCITQLSIISAERSTMVHQFHQRRARLFMFES		N	N
Cluster_3960002	GID17_seq4345	MDQTSKHPTRNVPCALRQSCLSLLLTAIALTASPAFADQPPPSVSNLSIQQRADLSRMLKVELQETISKQKRLKGQTASPVEITFGAQDGIVSIELGREFIPKDDHYMSGTLEDQLHEIAGTAREILDGNLSFTGTRFTFGGKTIDELFPVNWKPKHLRKGASKSQPLDASAPVVVSAGHGYTKVEGGWGWQRDLINGWREDVDNPYFAEALADQLRTRSAETVVFPRSTSTTINKSANVPWWQMASIYHISRLLPNNRDIWSAFPKDDYKSDIVARPRYARNVNAKAIISLHTDAGGPSATGTTVYYHEGRVASKNLADAIACSMKEIVNATPGYENYTVRSPATSSTEYGENREAVEVPAVIVESGFHTNPTDAVALRDTVFQEAAMKGVEKGYRVS…	N-acetylmuramoyl-L-alanine amidase [Cell wall/membrane/envelope biogenesis]; N-acetylmuramoyl-L-alanine amidase [Cell envelope biogenesis, outer membrane].	Y	N
Cluster_4087003	GID17_seq3060	MDMQAGGGFNTPANINQQELTFHWLYERVQGLIDQSIYPKAGRLERWSFRVGMAAAAIGLLGGLMPEQWIPVGMVLPLVLICLFIEIGGFILGWALSARRQFRQYIQPRLSHAKEMDGEFSQWQSVIAEIRKFPRSEREQRLRYVSTLRTGMIDRMGLVYGGLQRLGPFPLLIAFYVQYRAWKQGNWAGVFDVGWAGAVLIFAMVLLYLLAWVTIGLRVRLDTYVALLEASVQEAELASSPAKTVQ		N	Y
Cluster_4592002	GID17_seq3065	MGEAAHATMDAMVADFATAFAGLRDKPYVLFGHSLGSRVAYAFARQCAVLGVPGPVHLIASGSRAPHVQSTRTSIHDLPKDEFVAKLRELDGTPEEILENAELLDLLIPLLRADFRIADMYRAAVRPLECPLTVLAGVDDHEVAAVDVDAWAELTTAGCDVHWLPGGHFFINEHRAAVLARVNQVIGRATGSLIA		N	N
Cluster_4881000	GID17_seq1	MDAKTNQLDALFDGNKFYQVPLFQRPYVWDEKENWEPLWEDIQALLDKRLRTGKAHPHFMGAIVLEQVPNPAGSIETRLVIDGQQRFTTLQVFLMAARNLCTAKGAEKFAGRFTGLIENAANRAETEEEKFKLLPTNSDRPAFRLVCESTSDAEVEQGAKGKPELHGSQIVGAYRYFSKHLVDWAAGKLDDEADAEALSGKTVGDRLECIWLVVQDGLQLVVINLTAGDETQVIFETLNARGTELLPADLIKNYLFRKAARVEGATEKYVEKLYAKHWERFDSKFWREPVQQGRIYRPRIDLFINHYLSMMTRDEVKSTHLFNAYKNFVDHAEADPEASIPAPTTPAAHIQQLAQFGDIFQAFYEPKDHDGLALFLRRLEAVDTATVYPFLLYAYASLM…		N	N
Cluster_4882000	GID17_seq1047	MRDRQAAKTLRIHLAQAARLEARRHQQEVGAGEHAPRQAFLEADEGTDLAGIAPGQLGDLLLDLRLAAADHRDLAAGRHDLRGDLADQVQALLVHQPRHHRKQRAGALAQPEGLAHLRSVGLAALPLIDAEVRVQIFVGTRVPAGVDAVDDAGQRALGGAAGQQAVQATALRRAGDLLGIADADRVDVVGMHDAAAQERHLPVELQLGHTLGRNAQRSGHRIRHQALVGQVMDGQQARRGAAGPAHIGGSQCARPVVEVQQARLPAQPGMAGGDLRGGMRQGGKADRVVFEFRAAGAHIGRAVAFEQFLGQQDVDRQAVRLHDAADVAGRQCGMRQHPADDLHLARACQHRAIAGDQHTDVVAMAQRAWQRCSHIAQTARLDEVRHLRHHEQGAAGIGR…		N	N
Cluster_4883000	GID17_seq111	MLGHFGRHLLAHRAAQQVGAAQRIIADDLRHLHHLLLVHHDAVGVLEDDFGARIRVDDLLLAVLARVEVRDQVHRAGAVQRHQRDQVFETVRARVLEQAAHARGFELEYRAGVARGEHALVGGCIVERNGADVDRVDAGACVAHVDRLDRPVDDGQRAQAEEVELDQADRFDVVLVELGDLVLAASVLVVFGEQRAEFGERLGCDHHAAGVLAGVAGEVLELTGQIHQVAHVVFDLIALDQVRRGHLRVLAFAHRILERDAQDVGDQLGDAVDQTIAEAEHAPGVAHHRLGRHGAVGDDLADPFAAVLARHVVDHLVAAVHAEVDVEVGHRHAFGVEEALEQQVVRQRIQVGDLQRPRHQRAGT		N	N
Cluster_4884000	GID17_seq1252	MRLREVFWGQHSRSMLTRQGVCRTGLLCFGFPLRRGRHCGARGNQRLYCCRRCLINGVNRPYLLLVRHVLLAERCLLYLRLVHLHLVMQRWRHSAGLRALRRLGARFRALGCSRLEARGVAIFHRLHLQSAPHFLCLSRLRIAWTGHLLQWFMGIRSEVFAGLLALRL		N	N
Cluster_4885000	GID17_seq1255	MRDGHTKFFSADDLADDGIAFIRDSDQIFARRACVIDYFCDPLLGVGDGGPFGFDIAHGAQRLQLVGVGGAVLLVLGERSAVLRVGFGLGQVLRCSCEHIAIDQGDFESVLQVVDLGGDALQCSSVVAHGGLAIWGIN		N	N
Cluster_4886000	GID17_seq1293	MPSLAALPSRIRSTTFSPNKVGKVLTRKSICLVLDRLSLMRPSCGTRFSAISSCDITFKRAAMRWFSFTGALATFFSSPSIRSRTR		N	N
Cluster_4887000	GID17_seq1340	MPTETKNSTANASRNGSESLAALWLSSDSFSNMPAKNAPSANDTPNSVADRNATPSAMPSTARVNSSREPVAATFSSDHGITRRPTTSITATNATILNSVRPSAASSEVDSPACAAAGAAVPSTSASAGNITSAITITRSSTISQPTAMRPRWVSSRRRSSSARSSTTVLATDSARPNTSPCINGQPMLQASAQPSSVATTICANAPGIAIHFTSIRSSSEKCRPTPNISSITPSSDSWLAMVWSATKPGVNGPTQTPASR		N	N
Cluster_4888000	GID17_seq1376	MTTHEADRVRNSALSAEEIGKRLLKLIEGLKSRDEISLDRVREVMGIELKLEPGALGAGFPSGDLGGGWRYVFDYFPESPSSSKGVKLTFVNTGDRFADMSAVCSLDFAYYDQSLKSMGFVSSPTHGPIGQLEDLHYVKASTSEAGGDIVISIVPQNIVVGSATRMCVKSISTLG		N	N
Cluster_4889000	GID17_seq1377	MCTVSVNGLDAAEFFIYDADYVEENFQPKDAKGIKGIFTLGKKNAADLVAIGQMQEIQADAQEDIDQVDLALKEIEGRQQTAVSKAKENLWQIKIDYEKGPLRFCLSDRKLLADKAKLLLHVTNIAVPVGTHNLEDLLHAAKEIDEDSPSPKQILTIPAFNLDEVEKNSLFKAIVISSDDSRLSDLIRKLKNESWIRTGLDHKEHANGKCTFCQEILPYDFDAEVAKLFDATYEFQCSELSNAAEAYKKQKEIIDLAISQPAYSDEYVSEDEKFKRLTLDLQLLISDNITLIDQKLRDPAVSIHLKSSKDALSDWSAHATEIQGKINSYNHRIAHVDSTKKEIDKKFWEKMSFDYLGQISLYNGEMQKTSAEIATKQLALAASKATLKDAIEQLRKLRK…		N	N
Cluster_4890000	GID17_seq1378	MPPFSIGIMTLIFGLGLPALWFISHKVREINAYSMRREPPTHRLGFYLPFWLLLGLVLGSFAQPLWEDILVCKQQGQKIGACLLIPKNNP		N	Y
Cluster_4891000	GID17_seq15	MKINFLAAAIFLGLSCTATSMAFAADQWLSFSNQQKTRITSTERLSPIKINESQAYDNAAAGGLWLPLPDGRRIYAKTISQNTQDNDHWTFVGTLPAEKQSVVITFGRNAVFGSIPVDNNTSLRIVTQGGKLYIAERLPKNIALDRLKSNDSAMASDYLIPPKQAVSEQDLQRSLALVKQAASATTPAVVDVLVGYTPGLVHELGSVDAVNTRINYLVAVTNRAYSDSQVNGRLRLIGTQQVNYTDSTTDDAALNDLTEASGTSSLAALHSTRDTQGADLVALLRPYRANQGACGVAWLNGGGLQSYNVNMQGSGYAAVSDGTDEEAGNYCEDITFAHEIGHNLGLAHDKADSGPGAFTYAYGWRQTLDEGSFNTIMAYASDDQQRVPYFANPRITLCN…		Y	Y
Cluster_4892000	GID17_seq1631	MVEREPLLKAPLPEIAPGASNAIASALRPSGSVASCSDVITERELVELTSIFGALAAVTVIAPSVVASALPLAAAPANDTSVPDPTRNCTFLRVSTT		N	N
Cluster_4893000	GID17_seq18	MMTTLDLHQYVQQRLQGVTQQHPLNALGATFQIALLELLTSGVLTDKDEETITASLLGAFAATAPWCVGAFHTVSSPSLAWIRHPKSGKHILAEPGTGADFALIIRVSANQFRVAIFQAKKSKEGFFSVDHISPARAAPKKHPEPQFLRLADHGLAVLKAVGKRLPSFKQLGWVHYLVYEDLAFTCSALTAYQPIYAFYKNAKQMVRASVISSLHSGIKKKEITALFEKEWKSHLHANALKANNAIDFSALLTAGATKFATPKRGFLELNSITEVQAFLNCAIDFMDVYDCCDDPSLTPIPLAKNTQKRITRLDHQKALLNRSLSRIDFKVDPPPDPQLTTRVLGMKKIKVK		N	N
Cluster_4894000	GID17_seq1819	MQGGGQVGLAVRDEVFRLADQATRAAVGVPAGRRLADAGAAGVRVGAVGQAPGALRCGGIGGLVDALHARQAAQFDVVVEIHFQHAGQHVHVDFLTRGIAVTEEGFRVHARQRAVVERAERERHAVLRQVVVVLVQVAQGEAGIRAQSERHRRRKAPAMTKLLIAPRHVLGVAHRVQAHGGAVFEIVIAVGGQPAIAVAAATDHDVGEVPLAGGLGDQIDVAANRAGAGHGRVGAVDQFHRFQVEGVAAAVLRAVAHAIGGDVAAGGEAAQVDAVAIATAAFAGAEGDAGQGAEHIAQRQQVLLVHGLLGDHGDRLRRVAQHLGVLGRGRLLRAFLLHPDGVQIDRARRRWRIARLGEGRSGQRQQHGRGERGNPGSHEASRRGKRGSGLAMARQMREG…		N	N
Cluster_4896000	GID17_seq2117	MHLGSEGVEVGGVGVDEFQIQQAWRALALGPCVALEHMLDDALDRGQIAADLELEIIRGDAGGAVVQHLQLVLRVGELLQPALAQRIECRNRRAALGSLTQLAKHARVIGARVLPEDEDRIGQFEIVQRHRALAHADLRTQRGAGRLVAHVGAVGEIVGAEFAHEQLIQEGRLVAGAPGGVEDRLVRRCQPVEVPGDLRKRLVPAHRHVMIGGRVVTHRLGQPALPFQPVIAVLRQQADAVRGEQLRPGATRRGLGRDGLGAVLAELEGGGVIAVGPGAAGAVETVRLVGVQQRLGALHRDVLFHQVLGNRAQCAPAAGGIVVLLDGLLAHAGSPTPTPRFRRCGWL		N	N
Cluster_4897000	GID17_seq2163	MPEFWLLPARLKPEMVMMPCTSGCLRMNAVAWSIDCWVRCWVAPAGALNITISMPWSSSGRNALGNRQNSRPSTTSNSA		N	N
Cluster_4901000	GID17_seq2314	MRAALPLRVRQRRIDGAGEHDLLRSGVEELVLDAGRRRQLIGGQLLCDRRFVPAEQENVGHGVPARVGRQQQARRIATEDQRPGADRPAVLVGRGTHQAQLPATDLGDLGIELDAVVGRFQPHDAVAARQPLAAAQQRRQRVGQMHVVFEDGGVGVVGVGCDAPRGLMAQKAPDVGGGPLARAGAEGIPGAFQRPLACEVGNLRRRQGGAIHCGNPLERQAQRLEPRRHRLQALAAALHVDEVGLDHGATPARLSWRIVGGSGHRHGPGDEVLAAETQASRRAGTQRADSARGSNRRLRSARHPPPITHGSRIITG		N	N
Cluster_4902000	GID17_seq2381	MCFGDVWFVAVSAAKTRQCAWLPGVRPVVAAGGGTALRPVRIGLFPFADRRILLHDEHDLDAVALDCKSHHFARNLLAGVWRVTGLACPGFRLIDRSADVGCLPGWVLAQYIDAVGAVGSGTRAIRRTQIDDLIDSILVQVDDLHEAGVVLFDDVVVDADVLPKPYDLSGTTRAQSLILCRCNSGDGQQRRHDVAPHPCSPCRLRP		N	N
Cluster_4903000	GID17_seq2415	MHRIIKAHLQSFVSSFSLEAEDEAKQFEKFAAYSVIASRFSGSFDLDQVVTGENDDGMDAISIMIDETGCTSIEDAQATFAPARRNHDVDAVFVQAKRSEGFDLGDFLKFKEGVLRFLTASPYLPTDDVITESRGIFDIVLEQVPKVRNGRPSLIARYVSTGLYQKPDALEVALVDFKNQVTALGIFHEVDIKFVDRDELTRLWVGTYSSVNASLPAFTYAALPNIVGIDEAYLAVVRASDFVDNVLTTEDGNLRTQVFEENVRSFLGADNLVNRSIAATLTSDISSRFPVLNNGITIVSPDVKLQGNTLHLTNFQIVNGCQTSNVLFENRASLGDVMVNVKIVETQLEDVFSDLVRATNSQTEVGDIQFLSLRPIVRKVEQYFNTFDGAEGRLYLERR…		N	N
Cluster_4904000	GID17_seq2589	MALGRGNQRGERGLVEAAGVAGQAVDRSAGGQHGAGRAVALRIQHRHRAAADQIARALGRPAVPAPAGQVGVDARAGQRALVLIQPVAVIGVETEKDVVAVAVKIADAADELGALGIHAALIGGAATQTQLGALEILPGDDVDHPGHRVGAVHGRGAVLEHFDALHRHQRQCVEVDEGVAQPIGGKAVIGQAASVEQHQGVLLRQPAQADARRARRPAVVGGFVGGVARVGRDRAQRVGHGDLAGLLQLLAVDHLHRVRAFAVGALDIGAGDADGGQGLARVGCRVVGMGKGNQRRQNGSRQQIRHRALHARHP		N	N
Cluster_4906000	GID17_seq2649	MPRRKIDGDSTTSSKAVRASNCSLRLRKKRGQCSAPGMMSLSWLSIWQPLHTPSAKVSLRAKNAANASRKAERSRIEVAQPRPAPSTSP		N	N
Cluster_4907000	GID17_seq2651	MREIKRYIDLRGMRAAGWRRQCCWRLPAWLELPRPRPPKPTRLHIARSSKANSVATPMRRQATAPRLQQRARKHWQRLRQMPMHRRLQMGRMRWHWAMRAMRWAMEPARSAAEAWPWSATPPRSDTTCRPQGNRQPPSAAWQRSTTTTHPDLSSGNANRPRRRPVWGPPPSAAVQWLGIRFPAPLAAAPAPLACRARRWVIAHRPSTMALPPSAACPRQAVFFPPPAATVRVPAETRPPPSVTGRAAKAAAVSRWAIPHWPVACRAWWSVASATPARSPLPPEQAASRSAQVRRASPIMRLPLATIPTSFPMRQAIPMQWRSATAPVRSRHARCRWVVSPWRWAMVASRSVTTAPPTLKTASHWARVPAPRGSTATTPRSVQIPKPMASTRWRSAMARV…		N	N
Cluster_4908000	GID17_seq2652	MPPSVTLRSPAATARLPTATLLSPRLEALKPTAVVMLASARAPKPKADAAALRAVENAPTAVATSSCARALNPAAIDCSPLAAAPVPTAVAKLRVAVAPLPSAAAPRAWARVACSCAPTMEPAASNTGTDATPPTATAEASAALALRPTATASRPSARLPEPSALAPSPIALLALPSASALSPSTWAATSSVSVLPIASVLSRRSATARTLSSWATLTASLASVPAAMLVICRVSPACTSPTDTVLLRFA		N	N
Cluster_4909000	GID17_seq2653	MRSGSVVLPLAPVRAATAITPLRLATTPTCSPTTTIPTRWRSAIAPRRSLRARCRWGHWHLPRARRASASAMTRVPPPAGASRSGAVPIRRSSMATISRWEPTPRRMHPMRSRSGAMPTWACSSVKRAARRWHWACNPMRWATTVWQWATTRLPARVDVMPSHSVPMPVPAVPIRWRWARVRAATRPTWCRWATAMAEAARPRAASSMSAMVRLPVPVPMRSTAASCSSR		N	N
Cluster_4910000	GID17_seq2657	MLLTPLAMLSTPIAVAPIPEAALPAPSASVCRAEALAPAPTAVLCTPLATASAVPCALKCMPVDPAAVATASSWALLTASVPSVPAATLLICRVRPLLASPTETTLSRSANELAPSATLSNTLPASPPSPISQRPTRALAPSAIEPSPCTSVLRPMAMPSSE		Y	N
Cluster_4911000	GID17_seq268	MARPKKAVRTKGVYDRGSAWQVKIKRKDAAGNLHTINRTFPYSEATRAKALAQAEAFASAERAALHEEKQPASSLLGNQTLGAWIDRYILEVCPLKKGGDGDARLLRLVKERFPATCSKPVGKLQPQDFDLSDGGMAHSLQEDYHLAPATITRNLAMLSSVFTTAARRWRFKIDNPIRVALKPSVSNERERVVTDKEWAAVLASLAPMRPATRAAIAFLRWTGARRGEAIKLRWENLSFHKKSPEATFRDTKNPKGGKAVNRTIFLTPEAASVLDVLTKELHEAKLQSEGLPPCPKTPPMRPSSGYVFSLDEGKTSIAADSVTQAWGRACEAARVSGATLHDLRHTRITELANLLPIHQVMKISGHKTTQMLTRYYNPDMQELGEIFEVTRAAAEKAQR…		N	N
Cluster_4912000	GID17_seq269	MKSRSKYFPVSAAIALMAVAGCSTIKPAPSNPTPLSLGWTTPKQHGPVYRLFHPKQERIWKGVSPSLREKVEAVLAQLAAEGFEVRPVEGDRSPERQAVLMASASGVTSVGAWSSCHNYGLALDAAVFVDGEPSWNLEDPHVMAGYLRFGELSEIVGLNWGGRWTSPKDYPHVELKTECGQAKWAYRQGRKPPTFEVADEEPSSYLIARALAPSWCPPGTDWACAAWGLEKPLAWNWTTPARVCLATFPKNSKNIS		Y	N
Cluster_4913000	GID17_seq270	MSACRFSVLTAVVSAALFASPLHAQTATNSTETPYFQSNGLSDSSDAAQANGPGDVAVGPNARANSADLSAATAIGSEASAQGGSTLAVGMQSSAEGTYSSAVGAQARATQGGQAFGAGSKATGYVSAAVGQGAQATGTAGTAVGNNAQAQQDYATALGSATVAGTNATAVGTFASAEGNLSSALGYGAKASQVRSVAMGYGAEASAQGCVALGSLSRCLASDEVSVGSTYEGGSQSTRRVTNLRAGTSDTDAANLGQVRTAVQSLGGGATFVNGNFVAPIYQFRSGATHQTVGAALDDLDGRVTAVEQTPGSGSGIPGPRGADGLSAYEVALTNGFQGNESDWLASLKGESGAQGPAGNDGVDGTAGTSSSSVAKAGKNVEVTTNADGSQTVSVSDNV…		Y	N
Cluster_4914000	GID17_seq271	MCCGTCRCRLVFAEIDRPAAGPSVIEKALRLQRTRQIAPRIARGALETEVAAKLQTDANRSYVPELERRLLADDLVLLPEHSVEPKRGSRGNLTRLEGVQACYFTSAAAFDPERTFASCSRGLRTRFFSSSTWAETSLMRNVHVGGKVGVILVIAVLALVVRYLKVLEQTSEFSAARRAYVQAHPEAAGARFAICYSCGFRSRYLAN		N	Y
Cluster_4915000	GID17_seq2717	MRCADARPQPQCIRGGHGEPAGHALAAPTNHVHRVAPIALRDETQATRIARVQQPLRRRIQSLGHAERLSIVRTDHRIEHAGIAGFGQIGAQEDRQPHAVIGMRHLVDVFELGAFHQQDAVRHRTAGLLLRECVQQRRACAGRLQVGHAHVVLQIVARLRIGGQAIDVAVIEPLPRQPMVDQVVQGRIGGGDLRATLPALQILRVVARGGGKAGFGQITRTQRGDFRIVLGRPEREAVDACRIGVQRQPILQRGGRVLVVRIAVAQLLGLDGRGRMQAALAFEGHLLRIPGHRRLLVQQEGAVLEIALTEIVVHLLVRRHATADDAAQRRLVSAALMHPRHVADRKVGVQAEPARTPGLVMHAAFPQLHCIVGGQRHAQVHHDAVVTHPPAHIVFARGK…		N	N
Cluster_4916000	GID17_seq272	MKNKNFPSLRLRTQAGAMFVTIEHQPFPLLDASLMKQLDDLALTLLDDSSIQVVVFDSADPDFFIAHGDMGFVKDPEAFMQLQLGDKSNAHLNPMMALLERYRTLPQVTIGKLKGLARCGGAEFLTALDMRFAAEETAGLGQTEALMGIIPGAGGTAYLPPLVGRARSLEIVLGADLFDARTAERYGWINRALPAAELDGFVESLALRIGSLVPGVVLAAKAAIDAGATLPIGDALKIENEQLGAVFSQPIAVERTLEALRRGAQTREEEKTFELLLQSF		N	N
Cluster_4917000	GID17_seq275	MNQLEGKTAVVTGAGGGIGRAHALLLAQLGAKVVVNDIGTRKGSDAASVVKEITAAGGHAVADTSSATWDGAASIVSHAIDAFGSVDIIVNNAGTAVMKDLWNFTESDWDKTFEVEPKGYFAMIRAAAPHMARQGSGCIINTSSSSGFGHPGAIAHAASREGVIGLTRTVAMELGRFGVRCNAIRPFATGESTKAFDEESRPWLRLMMLTMGPQPGVEMKPSFDPEQFPPKKISPFVAWLCTDAAKNVNGRTFEVRGDDVSLFSEPEMQRTIHRPGGWSLEELDSAAPHGLTGALSNPFTLDAYPELKVFNG		N	N
Cluster_4918000	GID17_seq276	MGRPTAAASKLLHERVLCAARAVFLEMGFERASMERVCEVADVAKATLYRKFPDKFSLLKAVLMAPDLMRALPEVRPGKGESFTDTLARLAHDLLEWTLDRDLLGVARLSVETRAIRDEDMEADARRRADAVCRLVEEAFRLERPCLTFSEAGFYSRTFVNLIVQPRYIDAMEGRRNSEYTTSDQVETRRLVEFFIQGWNGTLLG		N	N
Cluster_4919000	GID17_seq277	MKYVITAAMICLSAGANAQSDPGQKYIESAFQIMDADGDRQISRLEFDTFMLKRMSVQRAAFEAGFVAADVNGDGFIDRREAKINEALLQNFALVDLDEDGKVSREELGAALVGAMQAEVEAVSAASTASGSN		Y	N
Cluster_4920000	GID17_seq278	MRNMSTFAGRSLALVLALGGVAAIVPGDASAMSKKERRTVAGAVLGGLGGSLLSNGDPWATVGGALAGGTIGNVTAKDREDNRRWERDRRDHDRRDWDRRDNRNHPRRNGR		N	Y
Cluster_4921000	GID17_seq279	MRSEDGDLASASAIQKREWGTLWVLVGGAPERGFLSTILVIVRYIGMLMFLPVLVATLLLIPWTIRRRLQGLRLVASEAAKIDLGRRGSKLKSSSLPSEIQPLIESFNQALDRIWESASARDRFLRDAAHELRMPMAVLRTRLSALPHGSDKLCLMNDLSRLENIAEQLLDLQRLSHREQAYSLIDLTDICDNLAAEVAPVVLDGGYQFSFKAAPDHVMVLGDRGALERMLKNLLHNAITHGGHHGEISLEVFSNGWISVADNGPGIPQGERERVFAPFYRLNSAINGSGLGLHLAGEVASKHGGKIRVSDSSTGGALFELWIPPAAQNPLAEREKDDLS		N	Y
Cluster_4922000	GID17_seq281	MVAHAGEDALSLSRVSNVFLKLPTQRTLAALSHRSTHIKRAALVAIAWTVITPAASAQQSSVGLGVAYSAPAYRGYDADVLPVPFFAWEGRKFYVRGVDFGYKLSQSETGSLSISATPLLHRFKSSDSSDLRMKQLHDRDILAVAGIDWSRKGAWGRFGAKAQAELTGTGGFIADVRYSYPLPQRRAVIIPEVGVGYQSKEINQHYYSVSGAEALRSGLASYEPDDAISPYLGVTVVMPLGENWTASASLRRTVLDDSITESPMVGSDYQDNVAIILSRSF		N	N
Cluster_4923000	GID17_seq282	MDRQNPYVEVVINLEVEYKFWQIYEVLFRRLPGGGLELCWQACMRTYSLKLNYPRESREQTIDKLLEGKNISVSRIEELTELHTLISRRMDALAARAAVRRRKGFTAFPPAPVRPHT		N	N
Cluster_4924000	GID17_seq284	MIAVIASWPPAPSRACRYCLGSLVSVGGQRSSIMQANSSMRTHRTLVLLLIALAAACQRPAPAPVVNEVLRPYLTRPSVDQAGGNAVVVYLNRADGQVKDGPGRAAGTPWNSIRLLVRVGARLPASMLLRPDDHVIDETEGFELLVPKHGTSQRAILRFEGPCGHRVLATRLSGDRPDRRTYLAEMQMDGMFLQYLYGAETHADHRRFASWAYGWYAEQKCPPFPARA		N	N
Cluster_4925000	GID17_seq285	MINATTLKRNASGTQGGCSSIDYLLAQELAAEKARQVVGYYNLPAPSEAAGSQFYGGMAKHLGLAEKRATKELMLPLTDGFDPTTKRKLCHNAGDRGQIRVRKDKTGKPLQKDGKDVTYLAGGHRIGYDLTLSAPLDISVAFALASDPAEKEAIHAAHRNAVQRAMEAFEAMSETRRNKAGKDVIGVEGLIWSSHHHYAARADEATGEMGPNLHTHNLLYNISLGSDLQEATLDASEIFRYRKAMDEVYKTELYQGMKALGYEVDRIRELDDEGQETGRVFARIAGLDEEVTDRYGNRRKELLAYAAKHNVSNQQATLATRKDKDEPPYHELIAHWQETLKGFDVSTESLKQAKGNADEMEHRSVAELLERLHDKDAIFCDHNLIELLGQEYAGSVSVP…		N	N
Cluster_4927000	GID17_seq286	MLLANPESNTASSVLAVLANGTAVIERLALAWPQRGKKSFSMLRWIRDDYPKSKPQMVIVQSGPDEVLARAYISAMVNIAVPQIISPSLPDDESGRFLGFVFDELVSAGRLNIDTLLSQGRSKGVVFVGCVQDWSQVEQTYGEKTAQAFDSMVGTHVYCRIKGEARTKLAAQMGKRRVAWRTHDEKAVLHEESRAVVSPETLAEDLGFRRGKAFGKERWGIRAIVRTAGDPLLLDWPGITYPTDGRKGQIPAAWTTKGAQPIRQNPMPSNAAEGAAEIQQLLKLTADQAAAELEKRGVVPPKLRAVSNEELEAIFRK		N	N
Cluster_4928000	GID17_seq287	MNRSHESFFHQAGVPTQTMASLYREHQTELAEHSPREALAFAERFCRHAQVTGAEFETSVGFDWVMTPSRFSRRVNVELGTGGFATLIQTEPGIPAAQLDATLHAGVAGHPRLAQAYALLPAHQRRFLLGELQESLEQVQANRVAADRLESIRGQRDLPLPLRFSSDGISRLLQRYDVPEEVAMDTAAWLARVHGDRLSTMHGAEVLGAAYAFNAHPGLVSGPPWQSWLCECIAGCNANGTEACLSMGADPNVPNSRGDMPLHIAARLGRHGVVLRLLEVGGDPTHGNPRGETPLHLAAQHGHADVCLALLAGGADPGQLDQSGRPPGRQQRSGVGHARL		N	N
Cluster_4929000	GID17_seq288	MSAWIKKDLEQVDWHNISFCMQVFALVGLAYVIRLYS		N	Y
Cluster_4930000	GID17_seq289	MYIFADAYEFAVDDVGGLLFTLGSFAVVSYLVANIAGYLA		N	Y
Cluster_4931000	GID17_seq290	MNNTEKDQHFRNRMAASTSDDAKQWTSLDRKAESEQRDVGKMQRSLDKRLDPERITQLEEQVQSLGLQRHEMEVAGRPGLFLRKQRAEYDEKLQGIETGLKEARNDIREWSRQSEPEVVAKHQARMQGKQDELNETVKQRQGLGMMPSEEKKQEQRVDGAVETPMMRVDEWRKNRQKTGQEQGGTTEASVHQYGHGKFGFATFAATAKAEQEKMRKYENEFDWQKQDRERQPNVFRQ		N	N
Cluster_4932000	GID17_seq291	MIMNIYSLLDIAVQFKHRVLLRPPARPVADRMWFNVAARFANVRGQVNAHNRVSSRTLVVPAGYGPKAEALGAVYDATTNTYVVPDALDENDAKFAPFWPSAPRDLQNQEGRAELSRDGQVIESLVHPHDRLQGGDSTALFLMYAALPIIAAVIAAVTSIPFVGWLGWVLLPAVVPYIRAIARSEKAPEAFRATVLTFILPLAAAKGFLLAAGSNDLVFGVFATILNVYLFLGLLYCLIAPVEQEQEAWGGRWTRIKGFALWNTAGLGAIAMTMLFPPVIGGFLWFVMAGAYGFVYYARDYKERTLVLQSQSARFNLGKQGLMENFNSQALETQVRKALADPSPFIQWGVALGHLRKKGVKKSYDTNSPAGISVEDLFMHAMIWAETGMGKSAYIRWLM…		N	Y
Cluster_4933000	GID17_seq292	MLGWLFLPYKSTGVSFTSRFMRWHGERFLGRPEGLGLRGTLQDVLDSYYYLAVDRPVQGHKHDFKTWQIDQQHAEEARLVCKAELPKATFLAVAAVSVVCALASAPFADWKGSPIGQGASLLSTWDVKKGSKALGALLGLDTSPQEAKAIDDPKVRANCENKYRADRFAQSDVVLCSSVWDELRAKGGQ		N	N
Cluster_4934000	GID17_seq293	MSNNPSPEELRRLQELAEMFDDVPSISGTPSPERSAPSPGASEVMNAAKHWGRVFGSKAKELSKMAVEKSKEAQDAIARRAAEAKAKREAEREQDTAAAIPTAAPTEMLQVEPEAIPPPVVTETMVESEDEAALLERVAPMEANAKKAAKEIAKALRENPAVAALIYDGMGTLPQLRDLPDEGVDPVTPDQQSPSVPESIPQGAPAVSATPDHAPNNVPSRAKGWQTLAGAALVVLVLAGATAWWVTRHDSETPAVPAATPTAAAVRPVVATPSPAPVVDPLPVAVPIERGPASTVDAKATPLPVAILPVEVPATKPVPVVIAGAKPTPKVSMPPVRQATKPKASVVPAPQPKPNETNGWQEKAEGDMDAWAKNAGINGSPC		N	N
Cluster_4935000	GID17_seq294	MKRFALALTIGALLAPGLSFAQDAAPPEPQKKTDKLRLFKAGGIGCLAGGGLAYLTGNKDKAAVACAAAAVVGGIASYRAQVKEAQEVANAAKAAGLDAQIRVKTVQTPDGQAEALDALTIRYKPEDMVPVNQKTSATLDKLAALMKRSKIQLTVRFEGGDLAVCPVPFDELQSRGALKGHKAEVACGEDNEPFLIRVTPIPDVR		Y	N
Cluster_4936000	GID17_seq295	MVRQSLLTKSFNIASDELERARYCAKEQGVSLNKYLRLAVLEKNRGVVQGLEAIDTLNAIRAAARESEIHSALALESLMADLRAEQSVAIHENRELVMDTLRAFSQFLSPSEPSQESLRKSRPEAATAPSNPTSTDWQRYASGS		N	N
Cluster_4937000	GID17_seq296	MRKPLTHNNPETPMPLAFALPPPPKPFHFAPASHPAPAPVTLLTYDQRRPSFRNRNPDSPHVPASLSPPVSADRFLGFGLSRAGVWTRCSGVRKALSQSALVNSAWRFGWSSAEIPALGSGALKALSRSVLVKRIAPALVHDAPAFDQRVEVQCWPGIGSAKRALGSESAVVGGFRLTWQSFLVRSFSSPCPAPLPLPGNPGAGPSLKCWGVFHA		N	N
Cluster_4939000	GID17_seq297	MRDIVSWLNWRAKADPDRVALLLERRRSALLYAENHFTPLSRHSKRERLLAHLSARFDKPRFRVYAWSGVVDRESCCLVGWSARAGDPSAIGEALLALRMRDGAEVLAEGQVSLLRLPTDGFLGAVWALIEGHGIVLPLDVPGDGPVVPGDWRECWRHRVMDPVSNHKRVPMIGGPALPHAPRVLSTNTDSVRRLAQLRAAKRADKLEEAEHRYWEAMARKVKYLERVKRGMEPAIPLEDYRAWSDEVRQLGVIWALPKN		N	N
Cluster_4941000	GID17_seq298	MAISQQVIHSLNITKLKGILALDEIRFDEKPLTAILGPNGCGKSTVLHALACCYRPPAGSDGKSWQFREFFTPTNDSTWAGSSLTMHHSYRDGATEHKDISTEYRKKADRWSPRYSRRPVRDVYFIGTKSCVPRIEEETYNSAIKYQTEEHADATLIKAKMGVVFNRAYTELNVHKAHAGRKYNGLALDGNRYSALAMGAGEQRVLEILSIVFKAPKYSLILIDEVDLLLHTAALTRLMQLLHDRADDKSLQIIFTTHREAILDLTKIASIKHLHTIRNHNKTYCFSNTKPEALHRLTGERNRPLEVFVEDEMTLTIVEHELFALGMKRYANITSYGAATNCFTLAAGFLLSGAHSVESQLFLLDGDVYATEDQRRERVNAVLTGTESSAPQRRQRCLE…		N	N
Cluster_4942000	GID17_seq299	MSKSYAIAPKQPVPRRLPQVRTAPDKAAAFRALARQQGLTPTAALAALVNTHAEIRQPFAPRVRAKPAEGKRYTELLPDPKVPTEQAEDLAQDAEVAGISLGEALRQLVDRCLEQSR		N	N
Cluster_4942000	GID17_seq320	MTLRYTLKPQQKTQRRVETIHPVKVDLATKTAFDDLARSQGLSSRAALAQLITLHAQLRQPFEPRTPRPWRINAAPDRTAYNAVLPAVQVSPEDGMALLIDANRAGIRMTEAVRQLVVRCVQAGG		N	N
Cluster_4943000	GID17_seq3	MEQTPAIVFRRVLSAQAFIDLLCECAELAEQQPYVPLLHIECHGREEGLEFADGSQLTWADMKPAFVALNKATRLNLIVIVAACFGGSIGGSARVEERAPFWAFLAPKREISAGILEDGLSVFYQTLLRTRSSEQAMAALRATEAGQEFWQISAHTIFQMVVKGYEENHLTDDAVQQQAARLRATAAQHGATWSQAQVEAKIRDPAIFEGFRQTFFIIDIFPEHAERFAN		N	N
Cluster_4944000	GID17_seq300	MKKHNRQTLENRADRLGLQLSEAGRHARYEAASNNEPMPRWELSDGKHQDTIAGYSTLADVAEALDHKEIMAAL		N	N
Cluster_4945000	GID17_seq301	MIVVPSLSLTDPMAPKKIPVKKAAAKKAPARKNLAAAAKVVHAKPERTYAPLIDLRQFSEEELAELMVAAGDAPGRKTYFDFEEEAPYTRSGQRIYLEVGRDSTMFDYRDENGTRVERTMVTVPPKLREQIQDVTGEEQPIVTTAIIALASWACQELKKSKRRLVVTTATDDLDPVRKQVRKAIVGRARRKR		N	N
Cluster_4946000	GID17_seq302	MRLVITGFKGGIGRTSTTLNLAARLAERRSVLVNDQDPQCGALAWAALSDQTPFAVARASSPGLFDVEIVDMPPSMPIKEQMPDADLYLVVTTLDAASYTVFLRTVALLTEQGKPYLVVANRYRPARGEQKRRLAEEPLLAQAIVIRDRAILSSYYERGTTVFALDGKRAQAAQADFVALSDAIESRLKALKRAAQRRAKKFSDLRKQRVSRLTQKKLTRAGRQA		N	N
Cluster_4947000	GID17_seq303	MSASTENLIRAIQTNDAIAFYGWLHVLKGTPDLDAGVACDPGITPLAVAAVMYANVLKADRHQAGRYAAMVAALLDAGANPLVRIGERFVVKRNHLEKLEQRRVADGKTLAEVCEGVLAPAMQAWFARYTVDRMNTELHRHHPAFVQSPRHIAEVA		N	N
Cluster_4948000	GID17_seq304	MKVFTMNSMNSMNSMNSIDAIADVASFQLLTPSLTSDRSNGLDRLVNKRQRVVRLAAKARAERRWKNERERFA		N	N
Cluster_4949000	GID17_seq305	MNTVSFQRRRPFLPHGFALVELLFALGASAAIGAAALIFYPRVQTRVFVATDVENLRALSSAIDRSYGVIGTYRNVSASSVVEDNLAPTDFRKASSVSALTNAWGGPIAITPTTVRRFGDSYTVAFTGVPRRACVPFLSTMAGDPNVLDVIVDNTSAKRNTGGQLDVPTLAAACEEGGQRLEVLYYSGLAGGGSVAALIDLPVPPARSSLDPPLAMPVGPIGSAPDVGDALPGAPGAPLPGVSPPAPPAVPALPPAASTPLVPQPSPIGLPYPLPPALVPCKQAEAQTQTSTCPAGTWGTETLRTRTVCSDEGVDPNTDAAWEHPEAWARPVVVTATIASSCQACPTNERQTQAQWVTRTGSCPSGMTGNVSQQWEQVHTRDITYACPAGRTTAPSPTV…		N	Y
Cluster_4950000	GID17_seq306	MDESSSLPKFEPSALQFLVQWVQKESRYHESLTTSPDAGTMRKAMAYFKIARTFKGLKVPATGEALLKDIKRVARRKSSPEARVQALANLFVEAGFKHSISAASKLIWLNTRDSVIYDSRAVDALKRLTGEKVGDDYKSYCILWRETFKKHRRSVVKASKRLVEIHEFLPMTTPPPAKLKKLAGEEWFLERVFDIWLWSQGSTPAALQAAKASVLK		N	N
Cluster_4951000	GID17_seq3061	MSMNPLFKLTALCCSLGLVACSPASSLQREAVADPLFFQVAAAPQTFEGKTVTLRGWVSLPHEDRNLWATKVDHERWQTPRCLSLSLYDALLDRAGELDGQLVEVTGVISSDASKGGRVIRLGACRDVAIAVSQMRRVDSHTH		Y	N
Cluster_4952000	GID17_seq3062	MVSQKGVVAVKEGGSVEKIGFVVATEGGDHKVELAANATTASTATTDSASAAVPKGAEAVIHGHIDGRTDGVVSPADAAPLKQGLPNGVVSTGRVGVTEIVGGRLQFRMLNGRMTSRKIRLQQRSLDRQQTQPELMKPEARP		N	N
Cluster_4953000	GID17_seq3063	MRRLFVFTAIFGALPLATLPATAAPPVNEQITNPVSRVNPDSQLHTRVNVRVLARGAKFIGGYADSVRVVLTDADTGEVLAQGLTQGTTGDTQRILAGTGDGKVISTEDSAVFRASLATDRARRVTATVTGPLSQPQAATTVTSTQWILPGHDLTQGDGWVLELPGLVVDLVSPSAFRWADRNSMVPVDAAVTMMCGCALTENGPWRADETTVSYQVTVNGAPRPPKEMTFDAKTGQYRGVMVPKEPGIHEIEVHAWDGKHGNAGVGRTTVFVK		Y	N
Cluster_4954000	GID17_seq3064	MQDEHTFVRTPQIMDEAVVDDAATRGRLRAITTHGRSTLEVKQMYEKFPYPSPIVGKGLIRDNGNMLSVLFPDEDFAGKRILDAGCGTGQRANGVARMFPQAHVIGVDMTSASLDAAKAMAKENGIANIEFRQCNLLELDLGMEFDVIISSGVMHHLEDPLKGLGRLHAHLADTGIAMIWLYHALGEYTRFLGRELLQRLWGEDRSDLDRGATLMDALSLDLGSHQYGSVSGQAGNEISHRSIKADAYMHPIVEAYRLARGLHMMLDAGYAHAAVASLNLVGRSVLVDIDGTIGAEYRDLAVQLDDLFARADLQDSYRELGRLDRLAVIELLLKPTAFTMIAGNSGGMARVPEWLRRGAVSQADRDDLRRCDTDNVSLLR		N	N
Cluster_4955000	GID17_seq3066	MMDLIENNGCAASLLNREFERYIDTHRISDAIPFRELATTEFMRTYQYPINSWPFFVSPAFVANMEEMNGNILRIIYAAIRGIFNDDPARMAAAMGIDTVRCSLFLGKLNLSDICFRTDAVLTASGLKLVEVNVGTSIGGWQIQWMDETFRNHPGYRGFFDQHSVNCRNTPVTFFRFLIESAARIQDAAPRIILVKARKGFDPDMYGEFLHHCIGEAVAGSGVDASIRFFASFDELEVTSQGTFHDGDRIHLVTFGDLSGEPPAPVELLRSMLAGRLACPDFPTNMVLSDKRAMALLHHAVQVGALPAADAALVTRYVPRTFLMGGPLYRPALMDELLTRKDDYVVKQCDGMQGIDVYVGRFMTAEDWAAKLGTLERPELWIAQEYCESVRFYGHAPGS…		N	N
Cluster_4956000	GID17_seq3069	MSVDDIIKRCAEQDIILKIEDGALHIEVRSPPKDRSLLLELKQRRDHIEQALLAGSDHRRGGAGGERPTSMSLFYFSSDEGSSDRDKYRLLLDGARFADEHGFEAVWTPERHFARFGGLYPNPALMASALAAVTRNVALRAGSVVLPLNDPLRVAEEWAVVDNLSDGRAGVAFASGWQPNDFVLAPDVYPTRHQFMYDGIEQIRTLWSGGTITRRNGAGDDIAVSCLPRPIQPELPIWITAATSPQTFESAGRIGANVLSHLTGQTPDALGEKIKIYRKARAEAGYTTPGQVTVMIHTFISSNQAQVLQVAKEPFKRYLSQSIDLLSNLASQVGIDPKSIGSGDMETLLEHAFHRYHATSALLGTPDSALEFAARLRSIGVDEIACLVDFGIDPRVVLE…		N	N
Cluster_4957000	GID17_seq307	MKSDGALKPDDSHPDAHLEALIAQAQAVTEHWGRKHDLWQDTGHKEPLEHHDSEPGEGEPIALLYSDGGVGRSLNEGYVEINELYEELERIGVFIELQDTVTAHYYLIDNESERQREFDRRARWKWTCRLIEADTADVSGDLYAYFAEHPEDFHRLPHRAFEELISSIFAARGWKTRIGPGTGDGGVDVRVWLESPLGDSLTLIQAKRYAESNPIGLEAVAALEAHSRREQANGLFITTSRYLPGTSDWASREKVLTLADKSDLQAWCHEASQTALRDKAHAVALESLLPLLHSVRESHAYRRLVACRETTSFCVVLKENSTGALLANIPSELIAGDEIRGANMPVLSGQLIDGMPGGPVFRAIKKGTGDNAYYWGRGSYYTPWDGQPLWYDTWD		N	N
Cluster_4958000	GID17_seq3070	MVFFSETLPHAENTAQGLAARELSRRLSPSLAGTIRVVQFIYTSGSWDLFITACRDTASLQALIRLAHHLSGSALREATLPATAGGSAVHGAGVATGIAVESGADETSCVAPVARWYAGRNGNDTGLGYQGPVTLSAPAEVVAMALTRVILAFTRQAAASVRVLADVDTSSDARRCGWTRRTISADGRHCKALLSRTVSWPSTQPSIDSTDWLGIVVQDAQALDIMDTEALDYLPFLQPPYPALVEIATCTRQTRVGLRYDRVMLGDADAHCFLECVATVARQLMSAPGTPLDALALLDDAQHRHVVALAAGNAMPVVPSVRIEAGIAYWAVRQPGAVAISDDAGTMTYAELQDSVALVASQLARRGVRQGDHVGLCVDRSRHMIVAAIAVMALGGTYV…		N	N
Cluster_4959000	GID17_seq3072	MLATRLICVPFAGAGASFFNAWKGVEDGLQPLALQLPGREKRFLEPLYGDVHAAADELAATLLDDDADAPALIFGHSLGAVLAFELARRLEASTHYPLLGVVASGSPAPWSPRSERASDQHDDDGFIASVSRFSGYRHAALDDPMMRELLLPVLRADVRMHEDYLPRDSAGLSVPLITVRGADDTLVNADQISGWRGATSADCTHHTLPGGHMYFVDDPAPLLQLISRFAHLRGAVPAVADAR		N	N
Cluster_4960000	GID17_seq3073	MLLKELAEAWRSLRKRPLFVLSTVLTLAVTLGILLCMVNLNQILLLKALPYPAQDRLVVGVGNVYENSEVKFADNVAYPIAELLERSKADTGLEDLAILNYGEEIVTNIPARPKLRVTNATPAYFPMLGAGFAKGGGFSSSNGIGSHEPVAVISHDTWQTHFGGRENILEDKVVINDVSYRIVGVTAARFVEPELFQAGLRTHVWLPWEFNTWPPEIRGNWSAFTDQIKLLGLLAPDQRGAVTEQSINSLVSDRFNAETRGSAFLTNASYRVSLEGLKPYLVQDGRVSALLFLASSLALAVIACINVFNLLLSRAAEQLRELAIRATLGARKTHIFRHVLAEHVLLVGTSTVLALLLASVVTWAMKDAIAGQLPRIAELAISPFTVVVAILLVLVLALA…		N	Y
Cluster_4961000	GID17_seq3075	MLLSAAVVVVIAGFALRAQSSSAAIKRDALVVGVVKSGKFDVSVDGYGELKSSSARLLTSDSKATVEEVVLKPGAMVEPDSIILRMSNPQIDQDLDLARHKLEAEKIAVQEIVLTQQRELQEAEAAIMKVQSDLELAQMREQALASLAKARIISSIEYAEISLNAKQLRNSLVIEKQRYATLQKINRAQIEIRERLVQERQVAHDKVMEQQNRLTVRAGKEGRLQLLYVELGQSIDTGKELALISGDRDLNALVKIPQSKSDAVQIGQPATISVGGTRVPAKVLQINPGVVDGSVLIELEPNQPLPPNARPGLNVDSTVSVGSFPDALFVERPANVLPNASTSIFVLDGKKGAARRTPVEFGQESGKLIQIRTGVPKGSSIVLSDVSKFASEDVLAIAD		Y	N
Cluster_4962000	GID17_seq3077	MSINDPMKQLSDEIAAQVYRNQGGEFTRLLTFANLVGGSTPSAETSAAAEEPAGTIGIWKLDAEGTSFHRDTGNTGDWAYWAQQQRIEAKGARQRIVFLGESVARGMFYDPGYTPAQVLAEVLGKQAGRQAPEVIDLARTNASMATLRRTARQAEQLHPQQAVIFAGNNWAGNRAYVGREHTYALVASLRDGGIAGLRRQVEQELVGEITALMDDIAGLYAQRGVPVCWVLPEFNLQDWRDPKVQAHWLEGAGVNQAWLALQDQAEECLSVNDYDAARQHAEAMLALDGGDCATTAHLLAACCRGLGMVEEQRQFLEMARDASIIDFNRSYSPRITALIHRTIVEKAAALGHQTVDLQQVFHLATGTLVSGRELFLDYCHLTSHGIRLAMAAVARQLLA…		N	N
Cluster_4963000	GID17_seq3078	MGRFMEKEKSKVVVGMSFGYHDSACCILKDGMLVAAVQEERFSRVKNDKSFPRRSLRYCLAEAGVGLDEVDCIAYYEEPEKKLSRQIWMGSIEHADPVRRAAVVDHLCAEGPELTVRETLGYKGHIEIVDHHLSHAASAYYFSGFDDAAVLTVDGVGEWATTSYSQGRGGELAIFEEVVFPDSLGLFYSAITAFLGFKVNSGEYKVMGLAPYGRDIYADRLRQLVRNGENGQYHLDMRYFDFLRTSRMYSDALADLLGIAPRIPESELAQEHMDIARSLQVVLEDILLDKVRYLHSRVPSRNLCMAGGVALNCVANGKILRDGPFENLFVQPAAGDAGSSLGAAAVAWVRMFGERPRQRDMPHAYLGPRHLPDDVHRLLTSTGVKFEDFRGRDAGLIDF…		N	N
Cluster_4964000	GID17_seq3079	MTMELLNEAGEAGVVLFLSNGKLKLRANRGTVSDDLRQRILASREELIALLSELEGVRHEDGRDVITPGLHREGRLPLSLQQQRLWVNETLYPGTTDYSIPAAYRVSGPFSLDAAQAALDAVMARHAVLRSSFHQDEEQIHQSLHDGLQMVIARHDLTCMAMQDRDAAVSRIIAEDAATPFKLAQPPLLRAAWMSLAPDQGVLYFNLHHIVFDGWSMDILLKEFIAFYRERTHGVPHGLLPLSIQYIDYALWQRQRQNQERLEEQLGYWAQALAGAPAEHALPLDHPRPRHGQHRGERVAGHVPATMLAQLENLASKLDITLFMLLHGALALVLSRQGTEPDVVIGTPVANRGSAQLDELIGYFVNTLALRVSCDESQTVGAYFQQVREVNLGAQARQD…		N	N
Cluster_4965000	GID17_seq308	MDAESLRVIRERCTKSREQNDRFRALLLPTPSVSPRADFARCAIDLALEHHSAFIRLVEAGEYGSAGALLRPILEASTIGFWFVYVASLETIQGLTQDKRDNPIKDVPSLGEMARALVPTFPPIQSLVDALKPGGPAKWLHKYAHGGTPQLNRRVGTGWQEGEVMLGLIRADLFCVLAGCLETVLTPNPDLFAYGFGRRDELAEEFRVRFDAQPIPHQHHGLPRAPLLAEG		N	N
Cluster_4966000	GID17_seq3080	MKKVEGIIERALQAQVALYLKEGKLAYTAAGGALSDDIRADITAHKSDIIAYLAAPSAADDSGWLLEPAPGQGDRPLSLQQQQVWLGHTISGQGQYNITNSFDLRGTLDPDLLRRTLDIIVERHAILRTLHLADEAGGVVQRVVDPARFHLQIVDLTWLNDAGQDKELSARLAAEREKRFDLEHDLPLRVSCFVCAPGRHVLSITIHHIASDGWSQDLLVSEICTVYEALRSQVAPRLPALELDYGDYAYSQRRALEEGRFAHEQAYWEQTLADAPRGPLLPTDLTRPRVFVASGATIERRLDAGALAPLSALAIQHNMTLFMLMQAILALMIGRWADRDDVVIGTPVSGRDRESTHGIVGLFVNVLPLRTRCPERAPLGAYLKQSRQRTLEALSMQAL…		N	N
Cluster_4967000	GID17_seq3081	MARMLAEPQEPWFVKKWSGNNMESAKDLLCRLSSMGVEIYLDEGKLKTRAAAGCITEDVAALIRLHRDGLVTELSAQDADAAMLTPNMRRLWFAQTLSKAGAMYNVPIVVRLKGELDASRLEQALARITRRHQALRTTIAERDGDIEARLHTDELRLHSHSAPAGTDLDVEIMRLAAVLVARPFDLSCDLLIRADLILEGPQAHVLVVCMHHIAADGWSCAVLIKELQALYNAGSTRSSGLPSLRMTSAAYARWLGSPEHLDQEQAHLEYWRGQLHDCPVVHALALDHPRPRIQSYEGRECTHAIPADIAASARRLAAQHGSTLFCVLQAALALLLSRWSNETDIVIGTSSSGRTRPGMEDMVGFFVNPLILRNHVKPTATVSGFLDATRRVLLDAFEH…		N	N
Cluster_4968000	GID17_seq3082	MPPEQIIRSARDAGVILYLDAGKLAFKARAGQFTAPLRDLVRANREELVAWLSAQPGQASRITPLGQAEYPLSHTQRRLHFLAQLEGKTSQYNLRAALRLEGMLDHQALSGALDALVERHQILRSTFIEDAQGARQVVHPCMPVTLEQHDLSTLAPAAREQALQALMEEEARRDFALASEAPLAARLAMLGPASHAVLLTIHHLATDGTSMTILTREFMQFYDALRRGQAAALPALPFQYGDFAAWQQGALGEAVLGRQLDYWREALSGVPVVHGLPLDRPRPPQPDHHGAVHLQRIDGALHAGLMQLAQRHGCTLFVVVKALLAVLLGKHSGQRDIVLGVPAAGRNQPGTDALVGFFANTLVFRHGLAWESTFASLLETHKAQAADVFAHQDVPFELL…		N	N
Cluster_4969000	GID17_seq3083	MSPHAIIEKALEQDVVLFLKNGGLSYRTPAGRGVPALLRDEIVANKDAIIACLATLEPTGAALPPVTQRASEDDAPLSHAQQQLLLIDRLGEGSEQYNIQGVFRADGDLDEPALRRAVNQIIDHHQVLRTNIVELDGSFFQFVHGTFDVPCRNIDLSMLGQQEREEALAALVREDAHAPFELERDLMVRMLVVRLGPQSHALVFSFHHIACDGWSLAVFIDELKRFLAQEATCAQEPAQRQSLQYMDYASWQRRLLQGPAHARAMEHWTTTLSGIPDVHSLPMDRPRPPVQDVDALRRVQRVDAHTLARLQDFCIERGVTLFMLLQSAFALLLHRASGERDIVMGTPMAGRTDTALEPLIGLFINTVVLRNQFVDGESFDTHLRRSRDALLAAHEYQYL…		N	N
Cluster_4970000	GID17_seq3084	MWYPLSSAQSGIYLHQCREEGNPLYNVGGYIRLDHPEVERLRRAHARLMRSHEAFRIRVRVADATGGALQSLIDPDAVDSELVYVDLSADADPVSAAQQWVHALFAATIPIEDAQLHRAALLKLSDRLYWYVGMAHHLAVDGMGFMNWAHTLARYYDEDAMWDGACAIEPRIADIAARDADYAGSAQCARDDAYWSGQAMRFCDSVFANDMRAVGDAGGSVRVQMSLTPGMYANLDALADRWDSDVHAVLLALVCACFTQCYSVERLVVGIPQHGRQGASERAKIGLFTQMLPLVVEADVQAGIAPLLADIARGQRELLRHRRYPLASILQKPAYRRDAAQPFDFAYSYVPAGDDLAFGGVPAQLVYCSHDHEPHPLLVTFWDAGAAGDSVVLLDFNLG…		N	N
Cluster_4971000	GID17_seq3085	MSSDHTGRVVPVRAYDGAVDDLQAGFPGPRQLIDVDHPARAFIHSAERFSPALDAFNGACLVIAEFEPAGFSAEHVGNSDWPACIRASVPHRQCEFFAGRWAACRAMASMGVHTAGMLAIGQHRQPLWPESIRGSITHASHHVAAIAGHAGGVAGVGIDLESIVDPHTADDLATQAVDADEISMLRRSDLPWLTAITLAFSIKESFFKAAYASVGDYFGFDSVRIVAVNAASARVTLRIESTLAPSLCSGRELSAQFAFIEPSLLLTAIAIQEHVKISAN		N	N
Cluster_4972000	GID17_seq3087	MMRNAKLNEIPSIELQLLKWIELVNVGMIPDCVDLKRAGTRLWIKRARHSLAGFGDDVPVLTLSSVQVNRRLQGKGWFTGFLDLCDTLIPWPALYIEGVQNPRLPSFLRRQGFIELQHENFYRPSKHWRATHSWTPEDARGAQRSAENAHVRPLYDDPAAIAELAAALREVRR		N	N
Cluster_4973000	GID17_seq3088	MKIEDMPDAAVPFPDESIFSWLDATRVKLGLASIEWRQWCGFSEREPERRIDGSPWGQLPPGLGQIRRIPAAWRIAGEWRQIACAHCSSLDGKEVRYPVLVDWLDARTIACSEHRVLLCSFPAEDPVPVNVTEEIQGLYEWLQQWRQGSIGVQEARLRRDLVLAAGRNWSPEVASIASAELAWAIEGTGWRLPKAQSRYRPRGPSRIGALNPMDRAAALLGAYRAWRALTDRSSESLPHWPTAAWEWLERRLRPAAGPEIGAMLGGIVVASRNWRR		N	N
Cluster_4974000	GID17_seq3089	MTNASSSAIAVPYLEGDLPFVLSSTSVRILKILSQLRAGEYKRSRPVCLHIAAAAGSGKSRLLNHYMSQVSALRETSGSRYREAILIEAPYDGNCLKMCRSIINACLPGYPFRKTQNIHEQVADLLLASGVKQLLIDEAGHILNAGKAGQQYTLALIKSICNLGITICIATTKNMVNVLAADEQLASRFKRVELPVWSESMQFRQFLAGIEAQLHLPSPSHLDSKIIIRWLTTHDCCVTFRLLEVLMGAARLAHNRGQERITIELLDECWKAGLGEEGKGHED		N	N
Cluster_4975000	GID17_seq3090	MVEPEAMSSCQDRPAVDRLVAALQKSSNRQRLRLWPGSESLIAAAHAADHSARRSVTRHWEATTALEHASRLRSVGALAATAPAYELARVAQVGAAALQQATEVWAPVFEVLSVGIQQLARNAQVWQSRLSLVGDVAIELQRRVNVAKGPALLVAQEIQDRLSMVHQVAQSPTFQAWVQELTSERVQEGIRRLLEEVEEAESLEQPDAVASDVAVAAESDSAWIVSWLLSFLKCLQRLGVTPSERWNAYALLLPFACFLYTEQGNDEDHAELVSLIRQQHQAEMVRGLEHQQSSVESFKVMRASLALQQLEQSYEVAVGRAPIRDHWSGSVTGHLVKGDEVQVLEAAGKWRRVQSVDEEGRFFIGWMLNKHLRHLPVEP		N	N
Cluster_4976000	GID17_seq3091	MRDRIELWKRVYDTDDNAISKALSKLAWDLTAFTCVVEMVRQAHDGEDGKQLNGMVLEMLVSGFWSSTMQGVRRLAERGTIHGQRGVCSIGGLLLDAKAVRQRITRRVFVEDIASLGYNYTAVEEQYRQFLRAQAPGQAHWVPRDYHYEPSAQRHAVFDWLSGTTPSTSTPDDLIREEVFDTLERRLARLDGVVEHVNVEIAHAATEFSRTGRALQQWNLDDAKGAIKELAQIAQLVGEWFCFSGIGSVLPHPSFDQFAHLDQPLFNGDTQQLQATWDGLEQEIRQWHDVDPRTL		N	N
Cluster_4978000	GID17_seq3093	MADREGEELLEELGLEATPIKASSHSPQEERLLAGFEDILRFVNEYGRAPQHGEDRDIFERRYAVRLDRLRALTSAHPLLMPFDPQGLLSAPPSRAAPDAAEDMDDAALLAELGLGADEDDITQLRHVRSFEERKSAEDVANRTACADFDRFEPLFERVEGDVKAGLRKTLRFGRDASVAEGNFFILGGQMAYVAEMGETFRTPNGEPDARLRVIFSNGTESNLLQRSLQRALYKDDTGRRITDDDAGPLFGDTLEPNDIVNGTIYVLRSLSNNSFVVEHRELIHKIGITGGSVETRIANAQKDPTYMLAKVEVVATYKLSNLNRARLENLFHRIFQEVRLDLMIDGRFGNPVKPREWFLVPLHVIDQVVKRIQDGSITDYVYSPSQAMLVPLT		N	N
Cluster_4979000	GID17_seq3094	MSMEGNPTNKYTVPSVSIATAQTGAYSKINALGMRPMQEKAYAKRGEQHLLIKSPPASGKSRALMFIALDKIRNQGLKQAIIVVPERSIGGSFADERLSEHGFWADWEVRPQWNLCNAPGEDNGKVAPSKVKAVGAFLTSDDTVLVCTHATFRFAVDEFGIEAFDGRLIAIDEFHHVSSNPDNKLGVQLGQLIARGNVHLVAMTGSYFRGDTVAVLSPEDEGKFESVSYTYYEQLNGYTYLKSLDIGYFFYTGRYLDAIMKVLDPSLKTIIHIPNVNARESLKDKHKEVDEILASLGDWKGRDEATGFHLIKVADGRTIKVADLVDDSDPARRSKILAALKDPAQKDNRDNVDIIIALGMAKEGFDWIWCEHALTIGYRSSLTEIVQIIGRATRDAPGK…		N	N
Cluster_4980000	GID17_seq3095	MNAVEIEEALSALAIESFDAGEFPFAFLIAFGNKDATIKRLRKGDSNASDVPGGVLQRNNIHIATCTPGNVHATLQALRESPKSQTAKPKFLLATDGQTLEAEDLASGEVLACEFEQFADHFGFFLPLAGISTVKEIKENPFDVRATGRLTKLYIELLQNNKTWASDERRADMNHFMARLVFCFFAEDTDIFQGTSLFTQTLQTMTESDGSNTHTVLETIFRAMNLATEERATAKLPGWAERFPYVNGGLFSGSTNVPVFTRTARSYLLRTGELKWQEINPDIFGSMIQAVADEEERGSLGMHYTSVPNILKVLNPLFLDDLRAQLEAAGDNKVKLLNLRKRMARIRVFDPACGSGNFLVIAYKQMREIEAEINRRRGEAELRTEIPLTNFRGIELREF…		N	N
Cluster_4981000	GID17_seq3096	MALKRVWTWAQPSPRNVRPSAPLQARPTPSVRRSKLTVALEIPKWAATCADVSPPWSSCYTRLLRSAT		N	N
Cluster_4982000	GID17_seq3097	MGLTGPVGLPAQTEQAVPAHEAAHGLVRDAHPFGQGALSEALIQQGLDVLRGVTTQAAVTWCHGAKVQVIASTRVPGHHVVP		N	N
Cluster_4983000	GID17_seq3098	MSRERSTLFAPRALSNSGGVELLPMPPDIQAIYDAGQRNTPYSADVDEALAAHRRAHGEPEQLLHAQRVDPCDAMPSHPAERYRAYVSQRRYAVRAYFEAGKHPEEMARVLAVPVHTIRSDLAIMRLRHQRLPSPSLAKFSPSAIQGLLDQGLTQGKLAKRLGVSHQAVSQFCLANGLTNPAHARRRKKITERQEMVRLLSAEALSISEMAERLGVPSHVVSGDRVSLKLPRRKTPIDEFTLLGLSRAEVRGLLRRFETVGAVARHLKTSPALVSQYLKRAELKAPRDDRGHGSKR		N	N
Cluster_4984000	GID17_seq3099	MMSALLLVVLLGLMLTVPYWTLNRFSNAKAAWIRVRAGERHGRTYGRFVIQAGLFGVGVIFLAIVAAVGTFGAWPVGLFLLLACLGACVAARGARQ		N	Y
Cluster_4985000	GID17_seq3100	MRSLFNVPSSILGVGIRAWAKTGHPPARPNAWVVQQSHWGQALVCRANLMSTARGARR		N	N
Cluster_4986000	GID17_seq3101	MRALILSLAIASLLPLTASAADSTSAHRYGTSEALSVQSACLGEVLMVRSVDIKSDKRVNAGSAMGAAAGYGAALEVKGNYRSAARVAGGVIGGVAGTAIQNGISKRRGVEIYVRDLESGKVQAIVQSADLLVRAGDKVFLTGKGSKTRVVPVEGRR		Y	N
Cluster_4987000	GID17_seq3102	MRIISGSMIAGMLLLASGCSVGSKPDDGQPRGVVRSEPLQLVGEVDLPKNATVEDIPALLKSGGVTWDDFGDEPTLEGPFVDSAATSGRSLVVANDPFSSETRFIARPGGQSRLTTLVVCVRGEGADATASDLNLGDVCK		N	N
Cluster_4988000	GID17_seq3103	MKKAAFAAHNYATALKCFFFGRCSRIRFFKLDCKLTRLHPDLRTKSARPYSQNATETETPRPFNRLIAGKYSASPATMITSSPAS		N	N
Cluster_4989000	GID17_seq3104	MASLIYVDDSNLGAAARELLGSAHWQLGGAVCNYKALQEMLSFGEQPKAARIYGSFGSAAERHALIVETSKAGFVPSFVSACKTKRRASILPW		N	N
Cluster_4990000	GID17_seq3105	MSKYSDLIQATAERMLQLMKQGTIPWRRPWSDPEAPQNGSINGPWNPTTGKAYRGSNTLILRAAQLVHGYEDSRWLTYKQTAGIGGAQVRRGEKGQQIAYWDFSKTGKAQEGEQPAVEGEEKGYRGPSVFVATVFNASQIDGMPEPPPPFVMPESIRNLRVRELLDKHQPNVNHDGGNRAFYSIAADSIHLPKHHTFSDDVSYQATLLHELAHWTGAKHRLDRDQTGRFGSQDYAKEELVAELSSLFISERLGIALGKEHDEQHAAYLQSWMKALADDPKTLFRAASQAEKVMTFLDIPTFEREPLPQVKKEQEAEKPASTPVAESPGKSRGRKKEREREVA	Antirestriction protein ArdC [Replication, recombination and repair]; Antirestriction protein [DNA replication, recombination, and repair].	N	N
Cluster_4991000	GID17_seq3106	MPSPNHIPDDAFPESAISPADLESPETPEADPQYLLVQSGFGLHIRLGKDDDQGLRSEDEIAELVRRALYHRKSLTLHIEF		N	N
Cluster_4992000	GID17_seq3107	MKSKANAGAVKRGEASGDAVDQAPKKKGKAFGADANPNDAADDLGIVGEDLSFELAYADDMRRGNQFRIGGKMDNGELDISLYQWDEVEGIWAMQATREVEAHALDWMRKNAPEDAKQSSAASCVRTAILEMIRLPSMKLPESQHRAIVPLKGGYLEILKDANKKAYIEYLPADPKHGITSLVPAKLNLGQVREGRYTPKPLEPTSRWAKYLDRFMPDLAVRGLLQEAMASSVMPMCLEKAFLLLGSGSNGKSTLLHVLRAIHPKNTAVRIDKLDGQFAVAPLTGKTLYLATETPKVLSDAIQQVMKALISRDPMSAENKGKDAYTTVPRGTLFLALNAMFSVTSHEHGFWRKICMIPFNVRLAENDKDRDPDFHKKLTEDPAEMAVIIDWLLEGALRL…	Phage- or plasmid-associated DNA primase [Mobilome: prophages, transposons]; Phage associated DNA primase [General function prediction only].	N	N
Cluster_4993000	GID17_seq3108	MKMKREKTTRDELLKARVSKSFKALVEETAVARGQTPSEAMRQALQEWVHRPSQAA		N	N
Cluster_4994000	GID17_seq3109	MNPTLCTPETSSLRLPNHRKNTSVPRATKLAAATVGYDRLPAAESTDTWLTPPELIWGSPKDGYSGLGPFDIDPCTPEEGMPWPTASRMLKPSDDGLATLWPEDAFVFMNPPFGRGQDAWMEKMANHPGGGIALVFARTETLWFQRFVINHPNVSALVFQQGRLKFHRANGEVGNAPPAGPAWIAYGEEGARRLKLAVKEGLIRGTCLELDFARVGPVTAADLGAANEE		N	N
Cluster_4995000	GID17_seq3110	MKRLYLVSISFQVDVTYLIPLRGTTPDGVVNELLALDPKLAAKRLKKRADYFVTGMDRCLCAGLKGKILKEVPERSFDRADEISMPRGLHAWPRAVLVNGHGLASKTFEFKAASLKDALDQFDLVAPVDLEYAPWSIWGIGLDPDLSADGHPGWTPEVEGSDLDDIGYALATTLR		N	N
Cluster_4996000	GID17_seq3111	MLPIVLQLDPAAARHHRAFLTPQALADVLADALPQALAQFDEGVSPVAMVACGDLTGLQAYQVLTLQIATLDRFLGAHEAASV		N	N
Cluster_4997000	GID17_seq3112	MSLDSKQEALDKLIERYAKTCGWNNPLFKSGHGVAWERLIEDVENLAEADQPALKAEKAWVAAEEALAEAIQKHSAAGSDHVDHTNARVEACRLALRRAKQRAEKLGNSPTRPKPWSSAEAAGLLNLSQKVFRDFAKGSSPTGPLLPDDRTHAAIGIARLLEWADAHPRLRRWRESRETGKPLGQRVPMPPQTRFKVVQEVQVDFSLIEGKVSSLDLSKWSEEEREMFLHIWRSKAGALQVDERGIAMLQTATLPHVLQQPWVDQVLKDVWVNQYTKTLGDIQSELQAHFAQVQGAIPHLALEEGREDGEDAYQTLVKQWTDASRELAGQMSEVRAAILDVTLPPAQPRRKPPPFRF		N	N
Cluster_4998000	GID17_seq3113	MLPILRVMFPDKPLLSVEDVARVLNKTGAGGYEQTREQLAAGVIVPGLRKLGGSWLVPVTALADALDGLVDGNTAGLAIPKPLPTRHTVTRANPIVPRKGGRVPDRAKSMALADMTSLSLAMATHQSVEFWHEVLALLDYAVEQPALILAPSDVFAELQPWVRQNARVVGHAHLLPVKERDQALDTGEVWEAILPDALLEPWISVEARDPFDDAMKDALAAFQGAQAHARNQDRSRALEDRLPPATAAESTRKPFRF		N	N
Cluster_4999000	GID17_seq312	MKQWIGGVAIALALTSGNVEAQDSLLGRIGKGVLQASKDAVSAPATKRYLEPAGTYWDDGDPPVVDGYTRIRWGLAATASGGFGMCEDDLFAQAKAGVAMIPATRSRCIESWGHQFQRVGERGDPASGFEAKAQQIASTDAFYLRPYLDVEIDPKTNILHAYVLVMNQNWYPRSPEFLPVSVIGPSPLGKGNAVVGVEHGGRYHAALRLKPEDAVELRRVGRDATGDRIFFKALRGGLQPNGIPDIVLQIDRLEIGYKNQVIGITPSKDKDA		N	N
Cluster_5001000	GID17_seq314	MLNRLKQWWSQRRPPRPMAPEQMQALVEINLLEIQLATLDSRRTRAAFNEAVSTRISAWLATLRRQGLNVSHDWAKLKAEARALNRELAPILHATTPASFPESLDGLSPSPPPKACPDAHDEHPLAPGRDQRHH		N	N
Cluster_5002000	GID17_seq316	MRKIFNKLLNIAIFGVVIFALDKVPERLDRMTHTAQNLAQNVGYSGPMAGIPNGMPDDIDW		N	N
Cluster_5003000	GID17_seq317	MSTTASHLKKIPQHPPASTPLALLHFLVLGVSGLAIGQMGWQLLTGPWSSLKHIATGLLLSLVPDLVIAVWSLCLFGIAQHVQLN		N	Y
Cluster_5004000	GID17_seq3179	MRTTELVAGAQSVAHGPSELRMQRVVVGQRLAGAVVEAAAIELVTVGHQGQLRRVAVQDLVDHFAAIGGRRAAQQRCGAGRRCCALDQFHPRIGQTVGGDQLADVVVAAGVARIGIHHHQHRIAGRPGLDELRELADIGATCGQVARFDPGIGVRVVDVQQHAVGQAHAHVTETLRGQAVGAVALVPLDPGEVVEGIVAERVEPVAERGTATGGSTVGMRVAGVQRGMVVEVFLHVDQPVRRQFRCEQCGIGGRRSAGQAFGQSGDVVGQYVEYADVRLRLCDACAGKCESS		N	N
Cluster_5005000	GID17_seq318	MKTFPFNESGFDDMRAWIADNQAKFNSLYYDAQEMARIIGGDAWLFHCDFWEQFEEDDSNHDQLVEDANWDFSPEGFERYQTLLFVKAGVDEARVRSEMRQLETMEGE		N	N
Cluster_5007000	GID17_seq319	MFTLAFYIASLLIGAFAGLAIADRIEASPHFN		N	Y
Cluster_5008000	GID17_seq321	MTAPEGQAKRRRRFYAYERQSGSVCYFDKAMHEHLQRYPHTQVHFHLARCLLTSSLLTREEANRQAWLPRPGPRTP		N	N
Cluster_5009000	GID17_seq322	MAHHHASPMQLKSGEWGARVPASNVQVGDELTVVTRSGSSRNVMVSQIAWQNHEVTLCETVNVSPTVCKFCGAVDAGHGYPFSTLPRAKRTCDDCA		N	N
Cluster_5010000	GID17_seq323	MNKKFAITSQQFNQAFAALTRYERRQARTEHPAGSFDNARRWYPSGRDEDVMEGGRSPSRAYPNAYNLACRSLGHCERYEEADHQVVLLLKRELKKADLEATTEGASEALRAALLDKSLPAASADASKTERF		N	N
Cluster_5011000	GID17_seq3295	MGAVAVSLLQFKIARTKLKLDLYDRRIKVYEGVMETVEDALTDLDAGVRVLIKLNRVSAEADFLFKNDVSSYLDSLRRAMRETVSISNRINAANNGGPPVPPDAVHEQILAFERLSTEHNKARAIFGKYLRLA		N	N
Cluster_5012000	GID17_seq3395	MPNTGGVTTTASRPGAHRPRTSRSIASSLPRPINSCSGVQPYSAASALRKPLGCGSGYRRVLSPGSAGLPQADSLALSHTSPCKALVRADE		N	N
Cluster_5013000	GID17_seq3522	MMFCTFLVKLHLFITSFDWFEIIKSVAALVTASVAVMALKNWKKQDKAKREIEFLDSLIEAVHEFITAMAIPLGHFEFERIAMKAREPSSGDDNEYAGATAYISEHGDKAGEKLMQSLQNIEPSVTLLRSKIAKGQVFNFDGYQDCLTAVQRMTQQYDILSAAAMIMQSRNWNWNNPEVIKVINKTLLQKNAIDMREILKEGNIVTLNFATRTYTTTYK		N	N
Cluster_5014000	GID17_seq3523	MPKNSSKFDPTLVDSINPDIYPNTFSACLNALGLYESQRFALRLSPRVHELVESALAKSAEGSPISSDELQAYSTYLHETVHWWQHKGSTSGFIRSVLYPVQTHSNMERLQQILQAVGPIKSIKNFALNGEMGLNSCPEDISMAANEVTNNFMDTQFYLALTLNPKLDQEIYFDPYFLSAGHSFLVTYAQVIGAIGEMIDPEYKLLPHPELLAKQSFDLDTRQVQGYYYATPITRAPVGILDLYEGQARFIQLQFLAKSNLLLTIDDAKSAGMLQTVYIRACEQFLKLCKAPAPDKIIDPIVALFLFVCDMSINPTAGFPSQIKNYEKFYLHADPGIRFAYLCEAIAINRDLLTLVENYSADEYFQLAERLGTLSGLGNHLDDLVAFKNHCVISADAQA…		N	N
Cluster_5015000	GID17_seq375	MESSSALVASTSRSNRAPASMHSTAASAIGTSGTARMPSVADSGISRVRLPACQPSVEPNQRVAICAINQGISAAMARNGRRSASR		N	N
Cluster_5016000	GID17_seq3755	MPVEEPALGVAVHLVLPFERGDQLFGQRGAPGAVVDRVGELVGAGGRGLVQEHPDHRRHLLGGHRAPGGGDAAGKAVVVAAEAVGDIHGGVAGGGLGVVAGWGEHAGAQRHRPAPERAQRRADQRGVRAMQPGLRDGVADRLRRPRRHLPRVVRRGHLLAERQRGQRLALALRHRGDLAQQVAAVAAGIAVTVVRIQHGLEQVLAGRQRRKAAGEGDVIQVDLDAGTWGERGHLLRRHRHRGRAERVHAHLLHLAGFAVLAILGRGLGVLGQGGEDQQAPGHGLVARPVQHDAQQAMGRCRCGGVRAAGAQQANGQTQAGGKTMQRHADPWERRWMERAHTALCRL		N	N
Cluster_5017000	GID17_seq3767	MTRRKKFTQRTRHGYCKLTGKPGALVKSHLIPEALTRSSQAGAPLFQYGDGPKPSRRWSSWYDSGLVTRAGEDILSALDTWAITVLREHKLVWSGWSGAVELGDLHTKFSEHLGIREVTLDTKKLRLFFLSLLWRAAASELHEFKDVVLPPKDVELLRKILVGQEEPSPDFYPVQLTQISTKGLMHNQAPYPDITYIPDIGNEDAEPYPMRTIRFYFDGLIAHFATELPPSQIASDLGNIVVGTEPTVVLSTVTFEDSMQGRNMYAVLEKYHPEGDGLGKTVA		N	N
Cluster_5018000	GID17_seq3768	MALFFLDYDLRKVRNYQPLYDELAKFKAVRVLESSWCFNRVNTTCGGLRDHFKQFVDSDDGLSIVEVTGWATYNALGTPKGL		N	N
Cluster_5019000	GID17_seq3797	MRTPAHCRDSGPLAQSVEQKTFNLLVDGSNPSRPTNKFNDLDGADGAFFVRLEKLLEK		N	N
Cluster_5021000	GID17_seq4	MLRAHWGMGEQPVKNMIALLESKGVRVYSLAIDAKEVDAFSMWKGGRPFVFLNTFKSAEHCRFDAAHELGHLVMHQHAQPQGPDLEREANAFASAFLMPKASVLALAPRSATVPSLIRHKKHWLVSVAALNYRLHALGLTSDWTYRTLCIQIAQAGYRGKEPESINHEKSLVLEKVFTALRDEGLGKADVARQLAIPPEEINELTFGLMLNALKGGRSADAVPKASRANLRLVKG		N	N
Cluster_5023000	GID17_seq4024	MMMLGLALLAAGFALQFLVGRRRFLRRNVAGIEQYGSYLSLLFNRAFNRLAALAAALLLAAGLVLIAADFFPGVHQVLSRLTGGLL		N	Y
Cluster_5024000	GID17_seq4025	MRYPGGKGGAGVYQTIINNIPPHDTYVETHLGGGNILERKRPAVRSIGIDVDQEVIQAWQQLDVPDLELHHGDAVAWLERHKFTGREFVYVDPPYVMDSRRGGKLYRHEYDDADHVRLLDVLAGLPCAVMVSGYGSPIYDSSPLATWRTIEFNAMTRGGIAIERLWMNYPEPEALHDLRYLGSNFRERERIKRKKNRWQAKLAKLDPLERAAIMECLRELEMQ	Site-specific DNA-adenine methylase [Replication, recombination and repair]; Site-specific DNA methylase [DNA replication, recombination, and repair].	N	N
Cluster_5025000	GID17_seq4026	MSQPTERSSIAIAGGAAALQIAREASKILIRILVIGPAWCAVFLLFSPSLLDDTARSAVEWGEAFRSVPVGQVPAWDCPKATAALDGSPLPPPVSRDACTLASQTASVWIQETTQGARQVYLFLVMISGMVMVAWRVFRAGLPGVGKTVLGLFRSRKD		N	Y
Cluster_5026000	GID17_seq4027	MRKTLFLTLSLASLTFAPGAMAAGASGMAAASYGEPVLTAVSVSFPDSSTTFRPDASTAELLAEAKGAAIIYVSGRTSTLRPSPTDEALALRRALSARQYLIARGVSPLKIMVNFASAADFVADNSTPEGRYQNQRVDIEVVYVPTY	Outer membrane protein OmpA and related peptidoglycan-associated (lipo)proteins [Cell wall/membrane/envelope biogenesis]; Outer membrane protein and related peptidoglycan-associated (lipo)proteins [Cell envelope biogenesis, outer membrane].	Y	N
Cluster_5027000	GID17_seq4028	MDIFQASRMKPLHVPDGTVEALKWLALALMTGDHVNKYLFNGTLPFLFEAGRVALPIFVFVLAYNLARPGAFERDMYTRTMKRLAAFGAVASVPFIALGGLYVGWLPFNVMGTLLVVTVCAYLVEKGGALHLACAGLVFLVGGGLVEYWWPAVAFGLAVWSYRKRPTWAAAVVALLACAALWFINRNLWALAALPLLLVASRVDLPMPRLRWAFYAYYPLHLAALWLIRIPMSKAGYLFF		N	Y
Cluster_5028000	GID17_seq4029	MCAVSAAVKYEVPANIVLAVAEKEGGKPGQWVRNSNGTHDVGPMQFNTAYLRDLARYGITADDVAAAGCYSFDLAAWRLRMHIRNDKGDLWTKAANYHSRTPRYNVVYRADLMRRAVKWADWLEARFVTLDVTKAGATPSMPSAPAQAMQSPAQTTAAAPAATPAARPAAARSVNVAGGYVPRTISFTTRSEGSPE		N	N
Cluster_5029000	GID17_seq4030	MKKKLLSIVAAVAALSSAGTASAQEVLTGDTRYACEAILCLASGTRPSECTPSLRKYFSITARKLSDTIRKRKNFLDLCPVSNQTPEMSALVSAMSRGAGRCDAQALNQTLVFWQGYDDGTTYISNQMPDYCAAYTNHAYTDFNSTKPRYVGTPDRGGYWVEAADYDQALAAYNERIRREDEERRRGSWGNY		Y	N
Cluster_5030000	GID17_seq4031	MRNRSFGWAAPALLAVLLIAAPDAFAGTPGNANVGFYDDILQRFQSAATGWRTIIESAALFLFWTLGTISLVITFGFMAMRKADIGEFFAEFIRFILFFGFFLWLLRNGPNFANSIMQGLSQLGAQAGGLPTTPGQYGVTPSGIVDIGFEIFAKIIDNMSFWPNKFHLSLMGGAMGLGILTMLCLIGINMLLLLVSAWFLAYAGIFFLGFGGSRWTSDMAINYYKTVLGLAAQIMAMVLLIGIGKTFLDQYYAALEADITASNLKSMAALLMACVVLFALTAKIPPLLAGIISGASVGGGGIGNSVGFGTLAAAAGMAAAAAATGGAALAAGGAAAAGGGSAIMAAFSKASENASAGGDGGMPSMGGGGGDSGGGGGGGGGGGGGGGDAGTSTPLGQAA…	Type IV secretory pathway, TrbL components [Intracellular trafficking, secretion, and vesicular transport]; Type IV secretory pathway, TrbL components [Intracellular trafficking and secretion].	Y	Y
Cluster_5031000	GID17_seq4032	MKARVRLATMTALVLAALTGCWDKKADEINPSADTCKPDFYRTLPAGKQRDALVEKCMTQGHYRAPEPQTF		N	N
Cluster_5031000	GID17_seq4033	MKAKLLFLASLSLCALSLVGCGDDRYTASEEHCKPEHVRSLPEGSKRDALVEACMKR		Y	N
Cluster_5032000	GID17_seq4034	MKQKFLAAKVALAVALLGGALTSPPPASAGIPVIDGGNLSQNVMTAIESVAQTLKQIEQYQTQLQQYENMIQNTVAPAAYIWDQAQSTINGLMNAVDTLNYYKNQLGSLDGYLGKFQDVAYYRNSACFNGSGTCTPSEKAAMEENRRLANESQKKANDALFRALDKQQDSLKDDARQLQQLQSSAQGAQGQMQAIGYANQLASQQANQLLQIRGLLIAQQSAVAAQAAQQQDQAARDQAMEGSMTKGTYQRATPRTF	Conjugal transfer/entry exclusion protein [Mobilome: prophages, transposons]; Conjugal transfer/entry exclusion protein [Intracellular trafficking and secretion].	Y	N
Cluster_5033000	GID17_seq4035	MSDQADQMAPDASPGEVSKKSGVRRVNNVPMYILAGALGLFLLVMMLVAADRAAKQNAPAQGAAEQAGNTSMFAKEIVGDKDGGIVEPATMLKPPEMPTTSPDSPPVLVARPDNLNAPPPPPGGGPGQPVNDDEADRIRMAKLQMFQEAVKAKTGVQVDAPRSSGSSGSSPTPQTRDEMLSRLAAVRQQIEAQRTTDPTAAYQQRLAQIRSTGMVPPGAGGAGGMGGGAPQLMQTAGNSQGKNYGQFAASGEGDRWRLESQPEAPRSPFELRAGFVVPATLISGVNSDLPGQIMAQVAQNVYDTPTGKHLLIPQGSRLVGSYSSDVAYGQSRVLVAWQRIVFPDGKAMDIGTMPGADSAGYAGFNDKVNNHYMRIFGSAFLMSGVVAGVSMSQDRGNSN…	Type IV secretory pathway, VirB10 components [Intracellular trafficking, secretion, and vesicular transport]; Type IV secretory pathway, VirB10 components [Intracellular trafficking and secretion].	N	Y
Cluster_5034000	GID17_seq4036	MRKIIFAALFVLALGGCATTGQYGNFVPPAAAVDQQQLAREAAQQLVALYPPAKTRLELKQATPDAFGQALVLTLRERGYALLEFNPASANAQATAAVEPAGLAGLPLRYVLDQAGDTNLYRLTLLVGNQSITRPYLVQDGSFAPAGYWVRKE		Y	N
Cluster_5035000	GID17_seq4037	MKKTLLVATLGAAMLSPSLALAADDLADKYFNGTNPTLTPQERAAIDIAKRWNAGAATGMKPVAGSNGAIKFLFGAQQPSIVCAVLQVCDVALQPGEQVNSINLGDTARWTVEPAITGSGPQEVQHLIIKPMDVGLETSLIVTTNRRAYHLRLRSHRTEYMPQVSFTYPEDALAKWDAIQRRETQERTERTIPQTGEYLGDLKFDYDLSGSASWKPVRVFNDGRKTIIEMPGTMEQTEAPTLLVVRREGGIFRDEETVMVNYRVQGNRYIVDTVFDRAILIAGVGGSQDRVTISRRK	Type IV secretory pathway, VirB9 components [Intracellular trafficking, secretion, and vesicular transport]; Type IV secretory pathway, VirB9 components [Intracellular trafficking and secretion].	Y	N
Cluster_5036000	GID17_seq4038	MSFADTLKGLILKKPAKAAGRGSRDPRQTDEPLEGGRRQGEAENPYLSARRTWNEHVGAVVSQRQTWQVIGILSLLIALAGVGGVIHIGSQSKFIPYVVQVDKLGQTVAAGPVQAASKADPRVIHATVAEFISDARLVTPDVALQRRAVFRLYAKLSPNDPATPKMNEWLNGNPDASPFARAAKEMVNVEIKTVIPQTPDTWQVEWEETARDRQGTPKGKPVIWRALVTVYVAEVTPQTTDEQLRNNPLSVYVRDYSWSRIQ	Type IV secretory pathway, TrbF components [Intracellular trafficking, secretion, and vesicular transport]; Type IV secretory pathway, TrbF components [Intracellular trafficking and secretion].	N	Y
Cluster_5038000	GID17_seq4040	MALRAIPIRRAGNRENLFMGGDRELVMFSGLLAGALIFSAQEVRATVFGIVLWFGALFVLRLMAKSDPKLRHVYLRHRRYKPYYPARSTPFRDNTPSQGKQYK	Type IV secretory pathway, TrbD component [Intracellular trafficking, secretion, and vesicular transport]; Type IV secretory pathway, TrbD component [Cell motility and secretion / Intracellular trafficking and secretion].	N	Y
Cluster_5039000	GID17_seq4041	MQSTLPAFRFDSRAVFYMGMVALLAFLLLAPQHAFASEGTGGSLPYEDWLTNLRNSVTGPVAFALSIIGIVVAGGILIFGGELNGFFRTLIFIVLVMALLVGAQNMMSTFFGRGAEIAALTDGVLHQVNSLAATVSAPARIA	Type IV secretory pathway, VirB2 components (pilins) [Intracellular trafficking, secretion, and vesicular transport]; Type IV secretory pathway, VirB2 components (pilins) [Intracellular trafficking and secretion].	Y	Y
Cluster_5041000	GID17_seq4043	MYNYIFFTNVLRLLDERDMTKKELSDRSGVSISFLSDLTTGKANPSLKVMQDIAKALDAPLPLLLESTDLDKDTLDALAGGKALQNLPAGFERVTAVLPEHQAFIVKKWGDAARKKLRR		N	N
Cluster_5042000	GID17_seq4044	MSHNQFQFIGNLTRDADVRHSENSARAVFDLAVNRVWRDRAGEKKEQTDFFRIKSFAGLAENAGKYLGKGSKVFVQGRIEPTRFEKEGQTEYGFDFIADVIEYLDTKEPGGK	Single-stranded DNA-binding protein [Replication, recombination and repair]; Single-stranded DNA-binding protein [DNA replication, recombination, and repair].	N	N
Cluster_5043000	GID17_seq4045	MLDSFDEQGYRQKLIDGGLSEADATALARRYAGERSAQAGTADGAFRPVGSLFELPDKPAAPEPPPRPHSAVVARSEQMAAESAELARTMGLPPEPRTVVNTLADKVNGVSAERRTQQMATRKTTEKPARAAGELAEQVSQAKQAALLKHTKQQIKDMQLSLFDLAPWPDHMRAMPNDFGRSAIFTTRNKKVPRAAYQRHPIYHISKDVEITYTGIELRADDDELIFAQVLEYAKRPPLGEPVTFTFYELCQDVGWSINGRYYAKAEECLTRLQASAMQFTSQRIGRLESLSLIRRFRVLDLGKRTSRCQVEIDSEIVVLFAGDHYTKFVWEKYRKLSPTARRMFDYFATHKEPYPLKLETFRLMCGSDSTRTKKWREQVGEACDELRENGLVESAWVN…	Plasmid replication initiator protein [Mobilome: prophages, transposons]; Plasmid replication initiator protein [DNA replication, recombination, and repair].	N	N
Cluster_5044000	GID17_seq4046	MRQIERTGQFKRDYKREAKGQHRATLDGDLVPVLVALASDQPLEPRHRDHALTGDWKDHRDCHVKPDLVLIYQKPDADTLRLVRIGSHSELGL	mRNA-degrading endonuclease (mRNA interferase) YafQ, toxin component of the YafQ-DinJ toxin-antitoxin module [Translation, ribosomal structure and biogenesis]; Uncharacterized protein conserved in bacteria [Function unknown].	N	N
Cluster_5045000	GID17_seq4047	MAANQLVQTRIDGAIKEEAAAVLAAMGLTVSDAVRLLLTRVAQDKALPFEPLIPNAVTIEAMKEARKGKLPRFATVDALMADLHAAD	Antitoxin component of the RelBE or YafQ-DinJ toxin-antitoxin module [Defense mechanisms]; DNA-damage-inducible protein J [DNA replication, recombination, and repair].	N	N
Cluster_5046000	GID17_seq4048	MNTQDQPVTASLVAEAQRLDFLPAYFGPRLMMRGEALVYGWLRRLCNRYSGAFWHFYSLSDGGFYMAPNLSEPLQIEVDGNGFQGELSADAAGIVATLFALGQLAAETAGTEAADALIDRYHSLAAFATSHPEAAAIYRAID		N	N
Cluster_5047000	GID17_seq4049	MRGGPGFGRGFQETINDQEEHPPGPDEQLCD		N	N
Cluster_5048000	GID17_seq4050	MTRKNTPPAPTNSYATDGKCHNAEPGTYGHECGKPAAWIGTNRKGFSSGFCGDCRRHGYEARDVIAWRHVDT		N	N
Cluster_5049000	GID17_seq4051	MAKKRKMPAPQGQDWNTPAAELLAELPTDRDDLLAAAVAAVVEIDAAIMRGDGAAAEAASDRYEAIIWTMNGGTRTGCMAGHDAPGQVIERHCAAVPGEVPLWGQRGQFLVTDGDMRALVEYETGYSGPLGAHFQFHVIDLDRPFISETGYRSHFDTARGCMTVDEVARGILAAHRADKKRPVMVKASYRDRLADDPLPAWLAGLEPPARREPATVVVPPGFVLVDVVLPSHRAFIARRWAAEAATKIKAAKAADLNAKGKGAGSKPDPASPEAAMPSTGAESSSIVKDDDGGPAESAEFKPGQRCEISSVHHPAFASYIGKRVIIVKVHPDTRQVWAHDDRPIKYKTNRAGRRVVDSDPSCIQSIYGFDQLRLIT		N	N
Cluster_5050000	GID17_seq4052	MTHANIRLECLKPAERWTQPTGEEVREVLRLAGFTGAKAAQALGLGEKGGRTVRRWLSEDSGISYANWALLCEMAGLGLIWKED		N	N
Cluster_5051000	GID17_seq4053	MSDNKIMPWIDELDGAAATNFPARRDEIAALLTEAAELVRKAEELRGKAYFAGCSLEGEAKGHWSMAAVEQAKRRVGW		N	N
Cluster_5052000	GID17_seq4054	MSNIIKFPKKIERPAANAPVKPVAAPAAPKKAAGAGLLAGLVKFVWVATVLVWPILKWVLSIMTFFQLLRMVYHWNTPGVYAGWSFLAYFAVLTAITYFVSIYKPKGL		N	Y
Cluster_5053000	GID17_seq4055	MKKQTLPYTPGFVEPNTGRVAVLVRDYAASDLNGDAPAYWYSREIGAWGLDPWRLVDGVDPHVAGGSFDVCFANGNTTTVGPLMTIFLQAEHAQQLALEIDAKEKEAALKERVLAILAGDLGLKAEALRIESKLPGRPAVFYDRDGVVLCACAVDSETWQHAKGRAIYGEIGRL		N	N
Cluster_5054000	GID17_seq4056	MFSMKKRLTEAQFQAAIKGLEIGQQTIDIARGVLVDGRPQAEFVASLGLTKGAVSQAVSRVRAAAGEVLPQGFERVTAVLPEHQAFIVKRWEADAKGKRKQEPNS		N	N
Cluster_5055000	GID17_seq4057	MKTLVTAIQKGGQGKTFATCHLAFDFQERGLRVAVIDLDTQGNASWTLAGHDSDYPASRLFTAGADELRAWFTSREDDGLALIAADASLANLDKMDLGQAAGALRASIEALGEFFDVCLIDTAPSLGVAMTAAVLAADYMLSPVEMEAYSLQGMKKMVAVIGNLRKQNPKLRFLGMVPNKVDARKPRHVSNLATLQQAYPQLILPFSVGARDSIAEALGEQMPVWKIKKTAARKATQEVRALADYVFTKMEIAQ	Cellulose biosynthesis protein BcsQ [Cell motility]; ATPases involved in chromosome partitioning [Cell division and chromosome partitioning].	N	N
Cluster_5056000	GID17_seq4058	MTSAAKTNAKKKAPQAAREKPQGGGLGLDGIGDLSSLLDAPQAANAAPGGPQELPLDLIDEDPHQPRTADNPGFSPESIAEIGETIKARGVKSPISVRENQDAPGRYLINHGARRYRGSKWAGKATVPAFIDNDYNEADQVIENLQRNELTAREIADFIGRELAKGKKKSEIAKEIGKSPAFVTQHVTLLDLPEPIADAFNTGRAKDVTVINELVTAFKKNPEEVGAWLADDSQELTRGSVKLLREYLEDKRSQDGERDPNTVDAFTGKTDGEAGSGDQDQDDDAKGKKEPKESDPEKLKKAIIQVKHDDRPARLILNRRPPAEGWAWLKYDDDGQEFEADLGTVQLVALLEG	Chromosome segregation protein Spo0J, contains ParB-like nuclease domain [Cell cycle control, cell division, chromosome partitioning]; Stage 0 sporulation protein J (antagonist of Soj) containing ParB-like nuclease domain [Transcription].	N	N
Cluster_5057000	GID17_seq4059	MMRIVRGIGSSGAWAALAAVALFLLGVLAKSPILVAIGWFSMGAATLYAGFFSHDAKRAKAKQARIRAAKATPP		N	Y
Cluster_5058000	GID17_seq4060	MEISKDTRDRIFAAADSLYDQAGRSAFPTVDAVRKAARVNMNDASAGMKEWRRAQTAQAAPVAVQVPEAVQQASSAALASLWQEAQELANESLRAAQAGWDAERVEAETLNKQMADAYEAQATELEAAQARIGELEAAARQAAEQAEGQRKQIEDARAALTDMQQRAATAEARAGELRTELDHAHQEARQARAERDKAQDKAAASADQVEALRAEQQKVNEAAASQLDQVRGELAKVRAKADAERETHQEQRKAVAAEAHRQAERLTATQAERDAARKEAAQAREEAATLRGRLDALETVMAGGKGKGSSTKND	Chromosome segregation ATPase [Cell cycle control, cell division, chromosome partitioning]; Chromosome segregation ATPases [Cell division and chromosome partitioning].	N	N
Cluster_5059000	GID17_seq4061	MKQRLLVMNGQRIVQTEQEGAWANQKVDKAGALKPGIYNLYMAQQADKKQTHDGVIVHADNKQVFQQVGKNYVMHARSDFDKVPEIGSAKSISYSAQGKATVAAEAPTLTRGRSR		N	N
Cluster_5060000	GID17_seq4062	MRHLTPNTGRADSRRVQPATAAGSATSTTSRAAATGDGLLAAAEAADTEQQAALEAAPLDQTYQEALALYVQAKHDQVERVEDRLENLIDRQQARLQQTQANQPGLLTRPGAKRAWQNQQMQQQARLQSLHVRLEAVREIKEGMGLHSPKVEELATRKMRAENPELASDWDAMREAARRHQALLRREEQEKKQAQTLERPGRSQSLGLTRAV		N	N
Cluster_5061000	GID17_seq4063	MASDDKIEELIREIAVKHGIAVGRDDPILILQTINTRLMQDSQAAQQEILDRFKEELEAIAHRWGEDAKGKAERTLNAALTASKEAMAKGMQEGGKAAADTVKRELEAAAAQLAAPLREARRVSYMNIVAAGMAVFAAALALWASL		N	Y
Cluster_5062000	GID17_seq4064	MAKIHMVLQGKGGVGKSMIAAAIAQYKASKGQTPLCIDTDPVNSTFEGYKALNVQRLNILDGDEINTRNFDALVEQIASAKGDVIIDNGASSFVPLSSYLIGNQVPALLKDMGHELVVHTVVTGGQAFLDTLNGFSTLARQFPAECEFVVWLNPYWGPIEHEGKGFEKMKAYTDNKARVSAIIQIPALKEETYGRDFSEMLQERRTFDEALADSALTIMTRQRLKIVKSQLFQQLDNAAVL	Anion-transporting ATPase, ArsA/GET3 family [Inorganic ion transport and metabolism]; Predicted ATPase involved in chromosome partitioning [Cell division and chromosome partitioning].	N	N
Cluster_5063000	GID17_seq4065	MAKSLSDRIAERMSARQPTGAGKNRAAFLALRNDVKKALDDGWPVKVIWETLRDEGKIPFGYDAFIGYVNRLVRSPDAAAPASPSTDQVKGAKPGQQEGGSKAKKPKAPEPKNSEPAGIARFDYNPKPNKEDLL		N	N
Cluster_5064000	GID17_seq4066	MSSTFPPLDLPEGNAAKSKAAERRRQHLRVPVFPDEKELIEANARRAGVSVARYLRDVGQGYQIKGVMDYEYVRELVRVNGDLGRLGGLLKLWLTDDPRTARFGDATILALLGRIDATQDEMSRLMKSVVQPRAES		N	N
Cluster_5065000	GID17_seq4067	MIAKHVSMRSLGKSDFAGLVNYITDPQSKDHRLGQVQITNCDAVSVRDAITEVLATQHTNTRAKGDKTYHLIVSFRAGEQPSADTLRAIEERICAGLGYGEHQRVSAVHNDTDNLHIHIAINKIHPTRHTMHEPYYSHRALAELCTNLERDYGLEQDNHESRRRGAEGRAADMERHAGVESLVGWIKRECLDEIKGAQTWQELHQVMRDNGLELRVRANGLVIEAGDGTMVKASTLARDLSKPKLEARLGPFEASPERQTRTKAKRQYQKDPIRLRVNTVELYARYKAEQQTLTATRGQALEQARQRKDRLVEAAKRSGRLRRAAIKLIGNGRANKKLLYGQASKALRDEIQAINKQYQLDRQALYDSHSRRTWADWLKKEATQGSTEALAALRGREAA…		N	N
Cluster_5067000	GID17_seq4069	MSRTLKRITTGVAIAGVTALVLAAGSYAAGARFNTTKSIPVGLYWTSSAPVEKGAYVLWCPPKVGVFDDAKERGYIGAGFCPGDYGYMMKRVLAAKDDAVSVADDGVRVNGELLPHSKPIQADKSGRPLPRFQASTYTLGNAELLLMSDVSDTSFDGRYFGPINRSQVQTVIRPVITW	Type IV secretory pathway, protease TraF [Posttranslational modification, protein turnover, chaperones, Intracellular trafficking, secretion, and vesicular transport]; Type IV secretory pathway, protease TraF [Posttranslational modification, protein turnover, chaperones / Intracellular trafficking and secretion].	N	Y
Cluster_5068000	GID17_seq4071	MNQQTTTTQADDALPELPAIDDTAAAAGALREKLADAATPGYQAEFDPEEAERAGAFVEDALSEQDAAESGDDLAALGDDEAPAFITEGGPSDDLPPFANTTNIRELYDWKPGESLDEAIARKKAQEG		N	N
Cluster_5069000	GID17_seq4072	MPINQAEAQAATLAFVRDYPGALELAYRFRDNTGELYGHRAAEVPADLKGGYVPKETIHNGRAYRGRVDVPLANMDDAADLVLTLRHEVLGHYGANTFKPAEKRALLDGLIAAREEPSLKPRWEDINRRYAGASMDVRAEEVWALHCESIAPGQHVGQARVQERGELSFMETCIARVRPMQVGDLHNIVCMVAEGLHDRTRTQQTFPQINELFRRDEAMEPKKPFHEVVAEKLIEQLKAGTAPWQRPWEPGEPNAYLPMNPTTGKRYKGINAIHLMAQGRSDGRWMTYKQAAAAGAQVRKGEKGTPVQYWKFSEEQNKVDESGRPVLNAKGEPVKETVQLERPRVFFATVFNAEQIDGLPPIQKQEQTWNAIDRAEHILKASGASITHAPGDRAFYRPA…	Antirestriction protein ArdC [Replication, recombination and repair]; Antirestriction protein [DNA replication, recombination, and repair].	N	N
Cluster_5070000	GID17_seq4073	MARLSSDTSVRELRTSRRSLTGRVTLGDGGVAAFESSLERDWLLALDFDPRVQAIQVQPFSLHYEHRGTTRRYTPDVRAEYRLESGMATVVYEGKPSEELRLNWSAYRPRFKAAVRYCRDHGWRFKLVTERHIRTALLDNARFLRRYRALPEQDLYVQQLLYTLRALGTTTPQALLAAAYWAEESRMAALPMLWKLIATGRLGADLHVPLTMSAPIWLPGSSA		N	N
Cluster_5071000	GID17_seq4076	MQGTLKVGLRPQQRVDRHARILRNPSQHAAAVVTQLHREHLPVNGQWRIAVGTGVLQEPPMAAAHHHGGHAPGSAKDRPLCQTIGAVLQAPASSQAVVDADPIDPGVRAAYNALAQLGLGAAECHLRHTYRRQPCLDRDCGDQRVRCRTINVPVPDRNTGKVECAEAVGRQTVPLCGPYQERAQQLIFLGLDGQRPTHLAHTTRATASQSPKRVHPRSSRTGAVMRSTPVLMACADAALSNFTVPPMVSPAMP		N	N
Cluster_5072000	GID17_seq4077	MNRERIERDAAVQVLALERDWSRAAYLAFGQWLLEAQPNKPHLAKVFAGHFSFFARLDASVADPYTLRGNGLLETFSVAELRKHLLPVHFLEAHLGASLDEAAKAEQVERSRITEKLLASRRAPYAAVLKRYVDWLDGQETPTRTIRLYLTAASQLCEIEGLGESGQCSEDQLQHFLRRHPGARASLFRWLTFGRTVLGWEVTMPQRSSGKDRPPRTVRDLSVLIGKIEQVGLENAPVTLLRRAIAKAFGFQEARMQFTHWFLRTEGREIYLCDATESLRVPEPMRDLVTTWMRRAPHAGYLAP		N	N
Cluster_5073000	GID17_seq4078	MIREISIHRHKSFHPTNAHSVQIPNKTATYVYGLNGAGKSAIGEVVDGLARADTAFAHCRIETTDNACYRYLVYNHHYVERLIGQPIQGIFTVGEVDTVRQKRIQEIEARNGELDGLIAGATASAMAAEDNVAKEFVRAKDDIWKAHDWGKKTALALLLEGYGRNKEKFFTDLRTHVLPAEGQLDTIERLEKRWADVSGTESERSSVSFDTTALTGIERDPIWGEMVEVSTTSRLAPLVAELGNADWVARGQAYTHTDQCPFCQEDLPHDFRDELARLLEGERKAKVDRISLLVQNYAAQLDALEQRAQTILADPDAKEAGVELAWSQTRAAFHDTLSALRQKKAQPGMAVSIAPVDVDALVEALAKLNALITDFNARIRDRKGERDRIKAMFFQVMHA…	Wobble nucleotide-excising tRNase [Translation, ribosomal structure and biogenesis]; Uncharacterized protein conserved in bacteria [Function unknown].	N	N
Cluster_5074000	GID17_seq4079	MPDPRPAHLSDYLASTNHSITHYEFWAEWDRIAGVLVDLVWSDDAAPELREAFTDLLASPDDAGWAVPDGQTQQ		N	N
Cluster_5076000	GID17_seq4083	MVLVEPPMAISSVIAFSNASKVAMPRGSAVGSSPPYQRWHSSTATRPARKNNCSRSACVATTVPLPGSDRPSASVRQFIELAVNMPEHEPQVGQALRSNSATFSSEALSSAAITIASIRSSLCSASLVLPASIGPPETNTVGMLSRSAAINMPGVILSQLEMHTSASAQCALTMYSTESAMISRLGSEYSMPS		N	N
Cluster_5077000	GID17_seq4130	MPADPVPDEMRDLEHECHLIPQAGGDCLTAINFYEDARELLEGSFLLTENTDRFIQLLEYADSRIEIALKHFYKYLDTAHH		N	N
Cluster_5078000	GID17_seq4131	MPIIEEFPKDDAYRLVKWVDKFTLPHLTTRSTSVTVRLQRLPFQRHSDLNRLTRESAAALLPLDRTDAGQAQYTSVAVHAGLLPHLAIGRVYQGQRLVGELPTRQATLTLADAELSCHEIKIGEELPAPAGWTYPYKQLLSREFGGIQTEFGASRCLVFVDASGIEYVIPRALIFQRFYAIQRELANAFTSGPWAQTRHRIVYEGQLKSGLETRIDPATGAWHVILQTHVDNDFARLAALLYFDDYAAARAESIYTGMLSDRRANVHAPWFASAQIPFRAEAKPLRLQVKGFMLPPRLGRREGGGKPVVHKQSFLVTSILGSSWPSYTPPIKAGRLNSGDKGKEQLPAQGDRPYANHLRARPAGSELVTTSATDASAAQGDAVTLEDTFSWLDGEEPEK…		N	N
Cluster_5079000	GID17_seq4132	MASGTTENGSAGIGVAYADGGQFGKTVPMPTMASVKDHVAKLFGPGFKPVIWSQDGAMILSED		N	N
Cluster_5080000	GID17_seq4144	MDIAQDFLVGTDQEEADAIALARIQRVQRHRAVQAFVLDVGLDHAVGVAGHVGDDAAPLWRFVQALDRHDREHLVDRPHIRNRLEHAEVDEVLVDQPLVELVQHRAMALLVEAQACTHAVRDRIEQVVDTRAVGQVDLAQCIRTQAFGMEVLRLLEQFHRRAHIELVVDLAQVADRCRLVVVRVGHAAFRRLLHFGHVGDQHRMVGGHRAAAFGDDARRGQSMLFAGAGQRLHDVAGVGMQAVIDRAIAARARAFVIDAQAAADVHMADPGAQPRQLHEIARGLAHAVGDVAHIGNLRAHVEMQQLQAVGVLGVAQRLPQVQHLPWRQPELGLVATAVLPLARTKRSQAHAHAQTGLDVQRARLLQHQLQLGGLFDDDEGLQAELAADQRQADVFAVLV…		N	N
Cluster_5081000	GID17_seq4153	MPRCCWPSRRAATRARWPRRWSPHCRPATMWPRWRSPARASSTSISPPPPTSAKWRMCSSRATTTAAGWPATAARWAWNTSRPTRPARCMSATAAPRRSATAWRACSMPTAGTSSASSTTTMPAYRSRTWPCRCRRARRGSPPTATAGRRTATAATTSPMWPPPTWPATPSTWKATWSPAARTLPTSTRSAASPWPTCVTSRTTTWPRSASISISISWKARCTRTARSKRRCRS		N	N
Cluster_5082000	GID17_seq4223	MNESAESKKDGPLKAAMSVVLKANNVVVAEVDDPILWNEVFSAINLGNSRLAPPAAALPTASASLQAADPAVTAAVANTPAIEPIDKLAKEVGVSLDVLVAACEPMSIEPYARIDIHHWEKMKKDLPVRGPKAMPPIVLTATILCLWNRHAGFGSVTQAQAQNVLGGLGVRDNNPGRGIAGCDWLQQKPGALVVLNPAKVSKAICVTSCFCTQDWEPWKAL		N	N
Cluster_5083000	GID17_seq4224	MITEREFLHRVDESCAKQLDRALALIWFAGVDDQTRGLTARAIADILRDAGHPGQNVSRLDASLASDKRTAVAKGGGWALRPAARRDLDESYRVHLGPGALPESDSVVPMSLVAGTRGYIEKVAGQINKSFDGQLYDCCAVMCRKLLETLIIEVYEKEGRGNEIRDGRHIVGLAELITTLDKDQSIFVSRPAMNALKAFKVLGDLSAHNRHYNARIGDIEPQRAGIRLIVEELLYRSGLNSVTPAAA		N	N
Cluster_5084000	GID17_seq4225	MSVNMRTARPARDLVIKPGELVMCGGKLSKIVSCVAPDKIHVKTEGSAEFRWVGVGELATYEHLKRKTEIRHVSQSDPVQEAAARNWARALGQAIKKQGTRLSTETCKQLATQFGVSTKTVRRRWRLHCDNPLPVSQLPSMPGPAPEARLLSPLVESLIAKAIDEVYLVREGSTVSAVVRRCAQLAREANTPAPSYAAVNARIKSRDPLQVAVKRKGSHEAYATQAPSIRGLDTSYPLEVVQIDHALVDLMVVSPLTRQVIGRPWITLAIDVFTRCVVGYYMSFDPPDQTSFALTLEHSCLPKEKWLHSVGLSGKLSYPMFGKMSRIAWDNAKTFKTKSLLAQCERYGIEVRPRPVRRPHYGAYIERYIGTMMGAVHLLPGTTFSNSKQRGDYPSEKKA…		N	N
Cluster_5085000	GID17_seq4226	MKNYFSHFNLLRAAVVALILFTVAGFYYYFGRASRLSSDVLSPPVAAIIKDGSRTPRVLNGGGFSASLSKEGKLSESARAYALCKRAEELQNCADAERLLGGVEVSNPHKFQGLDKAEQILALTKRCEEMPYLDTKGIIRHWRQAAEEGSFSAKRYYVLAKPFRTGDVIDTLGELELYKKNAQAYAFELAKAGDVPTLFALADAYYPASAEYQGRSLLSQVMKEKDLNKSLYIYLRLQESLEKMGKSVPIQIGVRINNLKKMIPQYSDNEVAVEFLSWNQPDVIGYGRAARGLCD		N	Y
Cluster_5089000	GID17_seq4272	MPLGQAGVGFGRHVLERAIDELVAVVDLNARQALHRVGAGQGEERIIVPAEVVIRTQHLRIDLDRIVRTPLHRERTGLALALADGGVDAGTMRHRHALAFIARQIGLRVPRLDRDGVLAERALLLRVIHQQADLADAGLPAIAEQARKRRLAVVGQVVIVVLDAAGDLAAVVVERQARAQVDGAAQAPFDHVGRGILVHVDAAEQFGRHVLEAQATAIVGGEDVTAIEFGAHLGQAADGDRAAFAVVARDLDTGNALQRLGDVVVGQLADVLGNDGIDDLLGVLLDQLRLGDAAARAGDLHGVELLGGGVLGRGGSGGRVLRVGLRAQQRGHTEGHHGAAEITDRTLTHSPACRNVAMLH		N	N
Cluster_5092000	GID17_seq4320	MADFVDCCRTWIIKSPHTRLANLIPLDTQEGRFGDDVESISFGMYTSEISSSGGVRHEKTDDDGVRWVTDVIGNKGNNGFWVSVQLNVDSEMPVERLEQGKRPYILKLLMERFSGGSDGKLTVTDNPVFLSEADAPLAEQIICARTNSVMPVVYVSRNSQEEFIVDPKALSKWISGMAHVVVEPSRKFSSSITRQVYGENVYGGAIAIYWPDGIGKWVYLPAKWPSASALQIAIAKKIRLSLLYQRILRECTWSYLQEMMSRQKIEALRTSGSGNIEDYIQHFDKEILAKDEEIQRLESELVRARYSKRDARSTASECEITISLETDQADLYQGEHLSLIAEALKQAAESSDDHSRRHAVFESLIKNNENPGDREDILSRLKEVLRQYTSLTSSVRSEL…		N	N
Cluster_5093000	GID17_seq4323	MRVAKNNVKTISSALINESSKSAPTSAQTIGEANSSNGILSGLVSFLKNANRTSSNSNNPREMASLAKTAMKYVAGAAGAAYVYDNTANRFFLSTTSLHDGKQGFTSDCRLQEAEEKAEANYTEFHAHDCSEKVEVARTPLWPTLVGENLFVTMLDFRSATKVHMKKLINSKEARDSIALNISCILGERIKPTLLTKHGVAQAPVDFDITKEGGFEGKNKYSLSGVANHDTGSYGYASRSITNPFIEKGEKHHNQAIASDRALTPKACIAALQPLLENSESLMPEAQFRAGQAFLILRPLYCGPKTWGDAHKVLMPFLEEKGIASSRENQRLGETRPFKRSDMEKGVARRNTSVAGPLLHELNMAIQKSIYKKDEESISDLRSKKLGEMKYIPICHFKM…		N	N
Cluster_5094000	GID17_seq4324	MSAYHEFIQPFSHEELIRAFETEDLVGCVLRIHLHVEKLLVVALKSSISSQIAKVITSVPQNFSNKVQLAAAFGVPVEICLAVLDLNALRNKIGHNLGQMLAPQDVLQLATKIDAFRAAFFPEDPTVMASAMELSSTGSGKRQFGGGEAIWDFKIASGLLNGWMLRYWAQRGWLSKSTAGS		N	N
Cluster_5097000	GID17_seq4328	MGLCVSKPSVAGSPDHYATHALEQTPPSTPSSSEASMSPSLHGLPSLGARRARRAGAGRPTLQPHEVQQAAYQLGMRLNDRPIEDARDRQRLADATATVHETRLALHRGRGNVDSDLRLSNGRSATYSSLSYCLGENDENLLTGSALAAGAGNCDHNAGINTRRHAVRMEDGGQMMTVRDYEQTHLYALYQPPSSAEAEQSTVVLDSWGDGPAVLLRDSHWAETYGTSTNVIERFDKRDAIDALARTNAFRAEIEDPQTDLHANARDLETAFLANPAPGDIFSAMPVIAPELAQSTRQRLQEYSQGTLEDLAADAARQAYGLDEAQPISPRTTTAILEDAERLDALGRPPLSW		N	N
Cluster_5098000	GID17_seq4329	MKEKYWPDHLAKGLIGIDDAQFSLAHLQPFTYQVTIATPDRAAVTVSVSVEFSSHCVSKGPPKQGPALVFHAGHDDLVIDQRRIWRCFHPARYAASALLPDIMRTLDQRPCLFTNGDNFLTMELQELIPGYPPGAQYEVYFNVAARGRGAVRIYVESAYVRDEDADNDPYKFKKDDRIKGWRLLLNRATGRPVRRPPPRR		N	N
Cluster_5099000	GID17_seq4331	MRDESWAFLTHPFYAQQAAKMMARDDVFLPKILSMLFADMSDREALGQVTAERDLLADLVAQHEAQLRTFSADLKHVLLADFRGEDMEPEYVGAWQRLHALIAPVTTGYGPPSDEAMRAPVARIDAPAAPDQDSSADACTALEDPHDTYALNVTLVGGDAALFQGHHFAHARLSQILSSYRELILRHMPEFTLDEWAALAEMLNDACNEADYDYLQAMTEDAQLDYVPHGPWTTDVDRLANVAADRAAERTAQQRQRNADPCDLFAPTVDLLDLAARLSALTDVQRLAAYEKLMQLLHPDRCDLVAYEATRDAAIAACLHVTNLTA		N	N
Cluster_5100000	GID17_seq4332	MKKRTQQVLTTVLENLPAIITALATLVTAIAALVEKIN		N	Y
Cluster_5101000	GID17_seq4339	MAILSWERFLIHAIADLTSFVLARHFQLRRNDALQTVTYTIDRFGQLCGLVFARDLDIDIEHSVCQVFNSRHGPSDRTRNRIAKYQGNADAG		N	N
Cluster_5102000	GID17_seq4341	MEKRSKLLSIEVKNIGCIGNDGATVELDDIVCLVGRNNAGKSTILNSYELAKAKRTFKSTDRHQHATDDQPSEVVLSVHIPEGIGNVPAKWKSEINGYLVVKSRWRWSPPEYKMQRQTWNPALDSPNGDWDPDEKAAGLDTVFGSRLPEPIRINSLDDAATEQDQLLNLALGPLAKELERSAKDPESKLAQAVSSIQKTVTAAAQEHMEHFQGIAGKVTTGFKGVFPQLGVNLDLNPSSPPLKFIEMLKSGSQLSVLDGTTRTSAAQQGTGARRALFWAILQVRNEMERDTATRNEYQKNLEKDLTALLKPKAKSAKGEPVINAQEKIDEIKALLAAHSEGAPIPKDEGDVAFPGYLLLIDEPENALHPMAARAAQRYLYELALSPDWQVMLTTHSPYF…	Predicted ATP-dependent endonuclease of the OLD family, contains P-loop ATPase and TOPRIM domains [Replication, recombination and repair]; Predicted ATP-dependent endonuclease of the OLD family [DNA replication, recombination, and repair].	N	N
Cluster_5103000	GID17_seq4349	MSPVVGIDVAKRSFDLAIDLANGKYRTKAKLPNDPKGFQILQTWLQTHAQADSWIVMEATGTYHEALAEFVYGLGYRVCVLNPAQMALYARSQLTRVKTDRSDAKLIASYGQRHAAQLRPWQPDPPALKRLKALVRRRDDLLQMLQMERNRLDVAALVVRDSLLENIGQLQARIAQIERAIDDQIDQDPTLRGQRELLVSIDGIAGTSAALMLAELGNVERFAHASAVTAFAGLNPRLQESGKRQGQVCISRTGSPRLRAGLFLPALVAMTHNPVVRALKLRMRERGKANKQIICAAMRKLLHIAYGVLKSRTPFDPQKTLAC	Transposase [Mobilome: prophages, transposons]; Transposase and inactivated derivatives [DNA replication, recombination, and repair].	N	N
Cluster_5104000	GID17_seq5	MTATNPVDVANRLEAMGLNEAALREAVNQGHLQRTRLTANHPIIYHGLNMWGEIVAALRDQLRPLDWVREDIGSYALTVNEDLKLAITVASGDEATGNPDAHPTNRSRKGRNTVDAIEANRQFELFEQMPPARTDEDEGKQTWVLMHHTDIARGEIRVELSRPLSIGSDGKINQWAERIILAGIPFDDQLIEIYPPSGPDIDFDIQRKA		N	N
Cluster_5105000	GID17_seq522	MNALYSEITTGMSAPPIGSVINTPSASATTKKAMIASGCRLLAAQMPSTSTASATSRLKACWPAKVTRRSSRPSSLAQATIDPDSDTAPIAEPTTASTTVVVSGRRAASSAIAWALQWVVSRLAKKAKRSNSTAPIAAAEPPPMPLYKATICGMSVMATFLADHHATPVPIASAARISGTLCSSGRKNVASVAISMPSPAQRMPLRAVSGDAMRCSPSRNKVAATR		N	N
Cluster_5106000	GID17_seq621	MRQRTRRRRCIAQRLHDIVGRLLGRFTAEQQLRALRIQQCQRCGIARRLRMEQARGAFALQIEAVHERAVAFRRGALAEQEQAVAIGTGSQQRAALAVGHRRRRAGIVVAVLRGTVPEQFGRALRLVRCDTPLLGAAGLPPALAEDGQIAAAPLDAFEAATQLHQRDRRARKWRGLHQHRIADLALACRVAAVLRLGPDQRGRRIDAPGDVAHAGGHGVIAGRQAFHQRQPGDLAYQLALQVQHLDTACEVVHRHQIRERPFAAFAQDVTAIRRHRQVEVDTGRGDRAHLPAHRDDDRLAGGVVLEYARIGLVAQQVLIGRQRAHAGGSAGLLGRRAVRHRIARGRRALPCHLLLNQQPAAIGQPAQLVVDAGVQAGHQTPRLPGRHVDQPQLVDAAGR…		N	N
Cluster_5108000	GID17_seq7	MAGKKKARLWEESVVIGLRDMQWRLQLQNLLSREDLFKSTRARLQKQGNVIDDVALRGVIPPGFVTLDGNAESSTADVALSSTKGFCFLVEVKPSEERIRDEWKLQGKKKRKRKASVNSKAAFRTLKGLVEAFESNPADEEKSRLLRLSLRIHQVAYWEGQARGKRRKGVIKVEPYINACIRMRRIDELTSDRCIPTLEHLHYQFIVGETRDNQRLPANEMLGAAQNIQFDINYNRIIQPIKAAYGAEYTEFQEYVNWLCESCSEDGDIDQPINCIVMTSDGFLQAISSLRELSDLLKLDLSPEPGIKNPHLTHR		N	N
Cluster_5109000	GID17_seq713	MSGVTQLSCEASCPSRKLLTVLLAADSSGNMSKPDTAPVRSRYRKSRRRTSRSKVSRRYLAPKRTAFNAPSPRYRSASSCSDHSLLLSDWMEPLGYSLRTRLRLSQALASVASASVVSEIASGLEVSSSVAEGIRPRIAARSFSSVLPWV		N	N
Cluster_5110000	GID17_seq714	MLFDLAVVFQPVVRCRHLRGGQAVGLQHRQRAALERVHQLVHVVGGLVLRIQRSEVHLQLVVGLPLQAAIEHLARGLALDRAIARATRDVQGAGVGVLRVPAVDPQIIGAVLELLVAGTEEHAQIAATELELVDIGQHPLGRGRATGELRILGLGREQQFGLLVVQRFGGVDVDRAGQATGIHVRRRRLDHLDPGSHFRLDDVVAKPVGEVGALDHLAVDGGGRILRAQTTHADGGATPVDGGDLHAGDALDRFGDVLGRKLADVLCGDAIGHAHVVALVVHRGDQALLVGAGDLDGIELGDLRRCRRRRLLRLRIGTAGKQRQRDGDGQRGGRTTTQRGTRDR		N	N
Cluster_5111000	GID17_seq758	MAAKGALSPVRWTLIVATSWPSSVEHARLLWIA		N	N
Cluster_5112000	GID17_seq8	MRHTEIVKSRRPIAPPEEQGKLLSKRSWSITRFVGTLAAMTTLAGIVLHGCGHVAYTSYLDAWGVQSDLFPQSADLKVVRGYYAIVLQGLGMIQSFPWISIVIAFFVLWLAVWVYRLPTQSVRDGHLQRFYRRYPWFKLGLTSAGIAASGIYLTMASYIVGLLVLTIPGVIGERYGKKEAVTEKRRLLGPVSRGDTELWEKGERKIRGHIIASSSDLIAIYDTDLHQVRTLSRGDWEIRRVGL		N	Y
Cluster_5113000	GID17_seq803	MRGTRVVAHHVEHGVGVGAGHGVPAIGGGRGFVHHQHAERALAGAFFVLVGPAAVVGHAGAVEGALAGFEIRVVDQHHRDLALQVHALEVVPVALRRLDAVADEHQRCVGDVDLGRAIQRGADGDLLALGQRLRLAGVLQGDGRRADDIGAAQRHRLGPAALAVGQIAAGLQAGVGELLAQVGNGLFLTGGGRAAAFISIGGQLLDVARDARAIEARRRRHQCGRDRHRQHSHCNAFGNNSLHCSTQVVSEQPWSVATAASDRVCTAASDACRRAGTTCLGSDAALIDMAS		N	Y
Cluster_5114000	GID17_seq863	MTRKQYVDVLRNNSGGSSPIHVIVGPAGIGKTTFCDLIADDIGVESRRRVVLLSATDFREVSPTKQVRSVSDLYMMAVEEGFTEAGESIDSHNFEVNLGCGNFVLMIDGFDELESHLGADLDFEAFISSLTDLEESFRNVLVVLTVRDYGKERFLKVPSISLVQLRGFDRGDTELYLLQELTAPQVVEANHLLESFWVDEDPDPQTVPLYASLIRDYIRERNAGAVAPPQSDSAKMFAADLPLDRLIKKIVDRELGKQSLGNISADDFFHILIDIINAPSSRMSREEFSKMVVEYGGDASTLMAENFLRNPFISCQAENITFRYDSLSYFFKSRLLVTRIRDGVFSVSPTVEFMSEMFRGDGPLFVELCKMYPARMHGTDSSVKRWFAALLAASKGHQD…		N	N
Cluster_5116000	GID17_seq865	MQNDLFRSTMERGPTILPTMSRPLGIDLFAGAGGLSLGFEQAGFDVVAAVEIDPVHAAVHEYNFPHCRVIPRSVTELSGTTIRAAAGIGERTVDVVFGGAPCQGFSLIGQRALDDPRNSLVKDFVRIVRELDASYFVFENVKGLTVGKHRKFLVEIIEEFKVAGYDVVENWKVLNACSYGVPQDRQRLFLLGAKRGLPLPSYPIPTTRKPGTPETELPTAPTCLDALSDLPDAERFARLNGNEAVRVTNWNITNSYASRMRCLDSNGWEYGYKRDWNPAILTSSARSNHSDVSRERFASTPPGEVEPVSRFFKLHPAGVSNTLRAGTDSARGAFTSPRPIHYKWNRCITVREMARLHGFPDWFRFNGTKWHGARQIGNAVPPPLARSVASEVMRALGIK…		N	N
Cluster_5117000	GID17_seq866	MASDKTDVILHLFEKYWDPGSLRLTKTLMTLQDVAEAIRACNAQDGKDRSDRNPANFLKDVIRSRGASKIWPRKIALLGYTGEQRTGTGDSFEFVPLSAGYDEPFPDLYRVTDKTERIDMQSVSMSLASRELGRSDEAWLIQTAVNLRVIEQHMATVSALQVKEVTHLQMTVKLRATEIDALYLANVPGYSSVFITCEAKKGSERILTGQIISQVRAAFETTTADLVVPIAIRSEKDLGIHVIEFKSVSRALLGSFVDLEFSSDALYRLVPAVRGI		N	N
Cluster_5118000	GID17_seq935	MGDEAGTPERDRPAADAAEARARLPVQHRARVSERGRNVCRPVGGGLAQVDALRRFHAEHIGWQAEPADVIAQPKKDRPVRPVAKRGTVHQQRLAIRIGQRSALGIEQQHAALRPQTRQRRGIVAQQIATIQRRMGEGKTGG		N	N
