# Supplementary material for: Pan-Genomic Analysis Permits Differentiation of Virulent and Non-virulent Strains of Xanthomonas arboricola That Cohabit Prunus spp. and Elucidate Bacterial Virulence Factors
Source: Front Microbiol. 2017 Apr 13;8:573. doi: 10.3389/fmicb.2017.00573 (PMC5389983; doi:10.3389/fmicb.2017.00573)
Supplement: Table S4 — Orthologous protein coding sequences (CDS) of 17 strains of Xanthomonas arboricola associated with pathogenesis. [file Table4.XLSX]

## Sheet: Hoja1
Table S4. Orthologous protein coding sequences (CDS) of 17 strains of Xanthomonas arboricola associated with pathogenesis.
			X. arboricola						X. arboriocola pv. juglandis				X. arboricola pv. celebensis		X. arboricola pv. corylina	X. arboricola pv. pruni
	Protein_ID Annotation [organism]	Reference*	3004	CFBP 7634	CFBP 7651	CITA 44	CITA 14	CITA 124	Xaj 417	CFBP 2528	CFBP 7179	Xaj2	NCPPB 1630	NCPPB 1832	NCCB 100457	CITA 33	IVIA2626.1	MAFF 301420	MAFF 301427
Pectolytic enzimes	NP_637621.1 polygalacturonase [Xanthomonas campestris pv. campestris str. ATCC 33913].	Silva et al., 2002; Wang et al., 2008	0	1	1	1	0	0	1	1	1	1	1	0	1	1	1	1	1
Pectolytic enzimes	NP_638805.1 endopolygalacturonase [Xanthomonas campestris pv. campestris str. ATCC 33913].	Silva et al., 2002; Wang et al., 2008	1	1	1	1	1	1	1	1	1	1	1	1	1	1	1	1	1
Pectolytic enzimes	NP_635517.1 pectate lyase E [Xanthomonas campestris pv. campestris str. ATCC 33913].	Silva et al., 2002	1	1	1	1	1	1	0	0	0	0	1	1	0	0	0	0	0
Pectolytic enzimes	NP_636036.1 pectate lyase [Xanthomonas campestris pv. campestris str. ATCC 33913].	Vandreomme et al., 2013	1	1	1	1	1	1	1	1	1	1	1	1	1	1	1	1	1
Pectolytic enzimes	NP_636037.2 pectate lyase [Xanthomonas campestris pv. campestris str. ATCC 33913].	Vandreomme et al., 2013	0	0	0	0	0	0	0	0	0	0	0	0	0	0	0	0	0
Pectolytic enzimes	AEL05713.1 pectate lyase [Xanthomonas campestris pv. raphani 756C].	Vandreomme et al., 2013	0	0	0	0	0	0	0	0	0	0	0	0	0	0	0	0	0
Pectolytic enzimes	NP_638163.1 pectate lyase II [Xanthomonas campestris pv. campestris str. ATCC 33913].	Silva et al., 2002	1	1	1	1	1	1	1	1	1	1	1	1	1	1	1	1	1
Pectolytic enzimes	AAM37225.1 degenerated pectate lyase [Xanthomonas citri subsp. citri str. 306].	Silva et al., 2002	0	0	0	0	0	0	1	1	1	1	0	0	1	1	1	1	1
Pectolytic enzimes	CAJ23955.1 Pectate lyase precursor [Xanthomonas campestris pv. vesicatoria str. 85-10].	Vandreomme et al., 2013	0	0	0	0	0	0	0	0	0	0	0	0	0	0	0	0	0
Pectolytic enzimes	NP_635516.1 pectin methylesterase-like protein [Xanthomonas campestris pv. campestris str. ATCC 33913].	Silva et al., 2002	1	1	1	1	1	1	0	0	0	0	1	1	0	0	0	0	0
Pectolytic enzimes	NP_637620.1 pectinesterase [Xanthomonas campestris pv. campestris str. ATCC 33913].	Silva et al., 2002	0	1	1	1	0	1	0	0	0	0	1	0	0	0	0	0	0
Pectolytic enzimes	NP_635549.1 rhamnogalacturonan acetylesterase [Xanthomonas campestris pv. campestris str. ATCC 33913].	Silva et al., 2002	1	1	1	1	1	1	1	1	1	1	1	1	1	1	1	1	1
Pectolytic enzimes	AAM38348.1 rhamnogalacturonase B [Xanthomonas citri subsp. citri str. 306].	Silva et al., 2002	1	1	1	1	1	1	0	1	0	1	1	1	1	1	1	1	1
Cellulolytic enzymes	NP_635421.1 cellulase [Xanthomonas campestris pv. campestris str. ATCC 33913].	Silva et al., 2002	1	1	1	1	1	1	1	1	1	1	1	1	1	1	1	1	1
Cellulolytic enzymes	NP_635422.1 cellulase [Xanthomonas campestris pv. campestris str. ATCC 33913].	Silva et al., 2002	0	0	0	0	0	0	0	0	0	0	0	0	0	0	0	0	0
Cellulolytic enzymes	NP_635423.1 cellulase [Xanthomonas campestris pv. campestris str. ATCC 33913].	Silva et al., 2002	0	0	0	0	0	0	0	0	0	0	0	0	0	0	0	0	0
Cellulolytic enzymes	NP_637119.1 cellulase [Xanthomonas campestris pv. campestris str. ATCC 33913].	Silva et al., 2002	1	1	1	1	1	1	1	1	1	1	1	1	1	1	1	1	1
Cellulolytic enzymes	NP_637741.1 cellulase [Xanthomonas campestris pv. campestris str. ATCC 33913].	Silva et al., 2002	1	1	1	1	1	1	1	1	1	1	1	1	1	1	0	1	1
Cellulolytic enzymes	NP_638726.1 cellulase S [Xanthomonas campestris pv. campestris str. ATCC 33913].	Silva et al., 2002	1	1	1	1	1	1	1	1	1	1	1	1	1	1	1	1	1
Cellulolytic enzymes	NP_638727.1 cellulase S [Xanthomonas campestris pv. campestris str. ATCC 33913].	Silva et al., 2002	0	0	0	0	0	0	0	0	0	0	0	0	0	0	0	0	0
Cellulolytic enzymes	NP_638867.1 cellulase [Xanthomonas campestris pv. campestris str. ATCC 33913].	Silva et al., 2002	1	1	1	1	1	1	1	1	1	1	1	1	1	1	1	1	1
Cellulolytic enzymes	NP_638881.1 cellulase [Xanthomonas campestris pv. campestris str. ATCC 33913].	Silva et al., 2002	1	1	1	1	1	1	1	1	1	1	1	1	1	1	1	1	1
Cellulolytic enzymes	AAM38359.1 cellulase [Xanthomonas citri subsp. citri str. 306].	Silva et al., 2002	1	1	1	1	1	1	1	1	1	1	1	1	0	0	0	0	0
Cellulolytic enzymes	NP_638506.1 1,4-beta-cellobiosidase [Xanthomonas campestris pv. campestris str. ATCC 33913].	Silva et al., 2002	0	0	0	0	0	0	0	0	0	0	0	0	0	0	0	0	0
Cellulolytic enzymes	NP_638880.1 1,4-beta-cellobiosidase [Xanthomonas campestris pv. campestris str. ATCC 33913].	Silva et al., 2002	0	0	0	0	0	0	0	0	0	0	0	0	0	0	0	0	0
Cellulolytic enzymes	NP_636465.1 beta-glucosidase [Xanthomonas campestris pv. campestris str. ATCC 33913].	Silva et al., 2002	1	1	1	1	1	1	1	1	1	1	1	1	1	1	1	1	1
Cellulolytic enzymes	NP_636624.1 beta-glucosidase [Xanthomonas campestris pv. campestris str. ATCC 33913].	Silva et al., 2002	0	0	0	0	0	0	0	0	0	0	0	0	0	0	0	0	0
Cellulolytic enzymes	NP_637141.2 glucan 1,4-beta-glucosidase [Xanthomonas campestris pv. campestris str. ATCC 33913].	Silva et al., 2002	1	1	1	1	1	1	1	1	1	1	1	1	1	1	1	1	1
Cellulolytic enzymes	NP_638240.1 glucan 1,4-beta-glucosidase [Xanthomonas campestris pv. campestris str. ATCC 33913].	Silva et al., 2002	1	1	1	1	1	1	1	1	1	1	1	1	1	1	1	1	1
Cellulolytic enzymes	NP_639445.1 glucan 1,4-beta-glucosidase [Xanthomonas campestris pv. campestris str. ATCC 33913].	Silva et al., 2002	0	0	0	0	0	0	0	0	0	0	0	0	0	0	0	0	0
Cellulolytic enzymes	NP_636777.1 beta-glucosidase [Xanthomonas campestris pv. campestris str. ATCC 33913].	Silva et al., 2002	1	1	1	1	1	1	1	1	1	1	1	1	1	1	1	1	1
Cellulolytic enzymes	NP_639159.1 beta-glucosidase [Xanthomonas campestris pv. campestris str. ATCC 33913].	Silva et al., 2002	0	0	0	0	0	0	0	0	0	0	0	0	0	0	0	0	0
Hemilcellulolytic enzimes	NP_635539.1 xylanase [Xanthomonas campestris pv. campestris str. ATCC 33913].	Silva et al., 2002	0	1	1	1	1	1	1	1	1	1	1	1	1	1	1	1	1
Hemilcellulolytic enzimes	AAM39087.1 xylanase [Xanthomonas citri subsp. citri str. 306].	Silva et al., 2002	1	1	1	1	1	1	1	1	1	1	1	1	1	1	1	1	1
Hemilcellulolytic enzimes	AAM39089.1 xylanase [Xanthomonas citri subsp. citri str. 306].	Silva et al., 2002	0	0	0	0	0	0	0	0	0	0	0	0	0	0	0	0	0
Hemilcellulolytic enzimes	NP_636248.1 xylanase [Xanthomonas campestris pv. campestris str. ATCC 33913].	Silva et al., 2002	0	0	0	0	0	0	0	0	0	0	0	0	0	0	0	0	0
Hemilcellulolytic enzimes	NP_638385.1 xylanase [Xanthomonas campestris pv. campestris str. ATCC 33913].	Silva et al., 2002	1	1	0	0	0	0	1	1	1	1	0	1	1	1	1	1	0
Hemilcellulolytic enzimes	NP_639454.1 endo-1,4-beta-xylanase A [Xanthomonas campestris pv. campestris str. ATCC 33913].	Silva et al., 2002	1	1	1	1	1	1	1	1	1	1	1	1	1	1	1	1	1
Hemilcellulolytic enzimes	NP_635544.1 xylosidase/arabinosidase [Xanthomonas campestris pv. campestris str. ATCC 33913].	Silva et al., 2002	1	1	1	1	1	1	1	1	1	1	1	1	1	1	1	1	1
Hemilcellulolytic enzimes	NP_636552.2 xylosidase/arabinosidase [Xanthomonas campestris pv. campestris str. ATCC 33913].	Silva et al., 2002	1	1	1	1	1	1	1	1	1	1	1	1	1	1	1	1	1
Hemilcellulolytic enzimes	NP_637122.2 alpha-xylosidase [Xanthomonas campestris pv. campestris str. ATCC 33913].	Silva et al., 2002	1	1	1	1	1	1	1	1	1	1	1	1	1	1	1	1	1
Hemilcellulolytic enzimes	NP_637752.1 xylosidase/arabinosidase [Xanthomonas campestris pv. campestris str. ATCC 33913].	Silva et al., 2002	0	0	0	0	0	0	1	1	1	1	0	0	1	1	1	1	1
Hemilcellulolytic enzimes	NP_639314.1 beta-xylosidase [Xanthomonas campestris pv. campestris str. ATCC 33913].	Silva et al., 2002	1	1	1	1	1	1	1	1	1	1	1	1	1	1	1	1	1
Hemilcellulolytic enzimes	NP_639403.1 xylosidase [Xanthomonas campestris pv. campestris str. ATCC 33913].	Silva et al., 2002	0	0	0	0	0	0	0	0	0	0	0	0	0	0	0	0	0
Hemilcellulolytic enzimes	NP_639444.2 xylosidase/arabinosidase [Xanthomonas campestris pv. campestris str. ATCC 33913].	Silva et al., 2002	1	1	1	1	1	1	1	1	1	1	1	1	1	1	1	1	1
Hemilcellulolytic enzimes	NP_639461.1 xylosidase/arabinosidase [Xanthomonas campestris pv. campestris str. ATCC 33913].	Silva et al., 2002	1	1	1	1	1	1	1	1	1	1	1	1	1	1	1	1	1
lipase	NP_638797.1 lipoyl synthase [Xanthomonas campestris pv. campestris str. ATCC 33913].	Subramoni et al., 2010	1	1	1	1	1	1	1	1	1	1	1	1	1	1	1	1	1
lipase	AAO29541.1 conserved hypothetical protein [Xylella fastidiosa Temecula1].	Nascimento et al., 2016	1	0	1	1	1	1	1	1	1	1	1	1	1	1	1	1	1
Quorum sensing	NP_639353.2 pteridine-dependent deoxygenase like protein [Xanthomonas campestris pv. campestris str. ATCC 33913].	He & Zhang 2008	1	1	1	1	1	1	1	1	1	1	1	1	1	1	1	1	1
Quorum sensing	NP_637225.1 aconitate hydratase [Xanthomonas campestris pv. campestris str. ATCC 33913].	He & Zhang 2008	1	1	1	1	1	1	1	1	1	1	1	1	1	1	1	1	1
Quorum sensing	NP_637223.1 long-chain fatty acyl CoA ligase [Xanthomonas campestris pv. campestris str. ATCC 33913].	He & Zhang 2008	1	1	1	1	1	1	1	1	1	1	1	1	1	1	1	1	1
Quorum sensing	AAM36740.1 RpfC protein [Xanthomonas citri subsp. citri str. 306].	He & Zhang 2008	0	0	0	0	0	0	0	0	0	0	0	0	0	0	0	0	0
Quorum sensing	AAM36736.1 regulatory protein [Xanthomonas citri subsp. citri str. 306].	He & Zhang 2008	1	1	1	1	1	1	1	1	1	1	1	1	1	1	1	1	1
Quorum sensing	NP_637210.1 regulatory protein [Xanthomonas campestris pv. campestris str. ATCC 33913].	He & Zhang 2008	1	1	1	1	1	1	1	1	1	1	1	1	1	1	1	1	1
Quorum sensing	AAM36741.1 RpfF protein [Xanthomonas citri subsp. citri str. 306].	He & Zhang 2008	1	1	1	1	1	1	1	1	1	1	1	1	1	1	1	1	1
Quorum sensing	NP_637219.1 response regulator [Xanthomonas campestris pv. campestris str. ATCC 33913].	He & Zhang 2008	1	1	1	1	1	1	1	1	1	1	1	1	1	1	1	1	1
Quorum sensing	NP_637212.1 regulatory protein [Xanthomonas campestris pv. campestris str. ATCC 33913].	He & Zhang 2008	1	1	1	1	1	1	1	1	1	1	1	1	1	1	1	1	1
Quorum sensing	AAM35374.1 CAP-like protein [Xanthomonas citri subsp. citri str. 306].	He & Zhang 2008	1	1	1	1	1	1	1	1	1	1	1	1	1	1	1	1	1
Quorum sensing	NP_638033.1 FUR family transcriptional regulator [Xanthomonas campestris pv. campestris str. ATCC 33913].	He & Zhang 2008	1	1	1	1	1	1	1	1	1	1	1	1	1	1	1	1	1
Quorum sensing	NP_636589.1 transcriptional regulator [Xanthomonas campestris pv. campestris str. ATCC 33913].	He & Zhang 2008	0	1	1	0	1	0	0	1	1	0	1	1	0	0	0	0	0
Chemotactic proteins	AAM36765.1 chemotaxis protein [Xanthomonas citri subsp. citri str. 306].	Mhedbi-Hajri et al., 2011	1	1	1	1	1	1	1	1	1	1	1	1	1	1	1	1	1
Chemotactic proteins	AAM36792.1 chemotaxis related protein [Xanthomonas citri subsp. citri str. 306].	Mhedbi-Hajri et al., 2011	1	1	1	1	1	0	1	1	1	1	1	1	1	1	1	1	1
Chemotactic proteins	AAM37710.1 chemotaxis histidine protein kinase [Xanthomonas citri subsp. citri str. 306].	Mhedbi-Hajri et al., 2011	0	0	0	0	0	0	0	0	0	0	0	0	0	0	0	0	0
Chemotactic proteins	AAM36151.1 protein-glutamate methylesterase [Xanthomonas citri subsp. citri str. 306].	Mhedbi-Hajri et al., 2011	1	1	1	1	1	1	1	1	1	1	1	1	1	1	1	1	1
Chemotactic proteins	AAM36750.1 glutamate methylesterase [Xanthomonas citri subsp. citri str. 306].	Mhedbi-Hajri et al., 2011	1	1	1	1	1	1	1	1	1	1	1	1	1	1	1	1	1
Chemotactic proteins	AAM37715.1 protein-glutamate methylesterase [Xanthomonas citri subsp. citri str. 306].	Mhedbi-Hajri et al., 2011	0	0	0	0	0	0	0	0	0	0	0	0	0	0	0	0	0
Chemotactic proteins	AAM36751.1 chemotaxis protein [Xanthomonas citri subsp. citri str. 306].	Mhedbi-Hajri et al., 2011	1	1	1	1	1	0	1	1	1	1	1	1	1	1	1	1	0
Chemotactic proteins	AAM36152.1 chemotaxis protein [Xanthomonas citri subsp. citri str. 306].	Mhedbi-Hajri et al., 2011	1	1	1	1	1	1	1	1	1	1	1	1	1	1	1	1	1
Chemotactic proteins	CAJ23609.1 methylase of chemotaxis methyl-accepting proteins [Xanthomonas campestris pv. vesicatoria str. 85-10].	Mhedbi-Hajri et al., 2011	1	1	1	1	1	1	1	1	1	1	1	1	1	1	1	1	1
Chemotactic proteins	AAM37714.1 response regulator for chemotaxis [Xanthomonas citri subsp. citri str. 306].	Mhedbi-Hajri et al., 2011	0	0	0	0	0	0	0	0	0	0	0	0	0	0	0	0	0
Chemotactic proteins	AAM38573.1 methyltransferase [Xanthomonas citri subsp. citri str. 306].	Mhedbi-Hajri et al., 2011	1	1	1	1	1	1	1	1	1	1	1	1	1	1	1	1	1
Chemotactic proteins	AAM36849.1 chemotaxis protein [Xanthomonas citri subsp. citri str. 306].	Mhedbi-Hajri et al., 2011	1	1	1	1	1	1	1	1	1	1	1	1	1	1	1	1	1
Chemotactic proteins	CAJ23612.1 chemotaxis signal transduction protein [Xanthomonas campestris pv. vesicatoria str. 85-10].	Mhedbi-Hajri et al., 2011	1	1	1	1	1	1	1	1	1	1	1	1	1	1	1	1	1
Chemotactic proteins	AAM36768.1 chemotaxis protein [Xanthomonas citri subsp. citri str. 306].	Mhedbi-Hajri et al., 2011	1	1	1	1	1	1	1	1	1	1	1	1	1	1	1	1	1
Chemotactic proteins	AAM37298.1 chemotaxis protein [Xanthomonas citri subsp. citri str. 306].	Mhedbi-Hajri et al., 2011	0	0	0	0	0	0	0	0	0	0	0	0	0	0	0	0	0
Chemotactic proteins	AAM37712.1 chemotaxis protein [Xanthomonas citri subsp. citri str. 306].	Mhedbi-Hajri et al., 2011	0	0	0	0	0	0	0	0	0	0	0	0	0	0	0	0	0
Chemotactic proteins	NP_637270.1 chemotaxis protein [Xanthomonas campestris pv. campestris str. ATCC 33913].	Mhedbi-Hajri et al., 2011	1	1	1	1	1	1	1	1	1	1	1	1	1	1	1	1	1
Chemotactic proteins	AAM36793.1 chemotaxis related protein [Xanthomonas citri subsp. citri str. 306].	Mhedbi-Hajri et al., 2011	1	1	1	1	1	0	1	1	1	1	1	1	1	1	1	0	1
Flagellar components	AAM36770.1 MotB protein [Xanthomonas citri subsp. citri str. 306].	Mhedbi-Hajri et al., 2011	1	1	1	1	1	1	1	1	1	1	1	1	1	1	1	1	1
Flagellar components	AAM36771.1 MotA protein [Xanthomonas citri subsp. citri str. 306].	Mhedbi-Hajri et al., 2011	1	1	1	1	1	1	1	1	1	1	1	1	1	1	1	1	1
Flagellar components	AAM36797.1 flagellar protein [Xanthomonas citri subsp. citri str. 306].	Mhedbi-Hajri et al., 2011	1	1	1	1	1	0	1	1	1	1	1	1	1	1	1	1	1
Flagellar components	AAM36798.1 flagellar protein [Xanthomonas citri subsp. citri str. 306].	Mhedbi-Hajri et al., 2011	1	1	1	1	1	1	1	1	1	1	0	1	1	1	1	1	1
Flagellar components	AAM36799.1 flagellar protein [Xanthomonas citri subsp. citri str. 306].	Mhedbi-Hajri et al., 2011	0	0	0	0	0	0	0	0	0	0	0	0	0	0	0	0	0
Flagellar components	AAM36803.1 flagellar biosynthetic protein [Xanthomonas citri subsp. citri str. 306].	Mhedbi-Hajri et al., 2011	1	1	1	1	1	1	1	1	1	1	1	1	1	1	1	1	1
Flagellar components	AAM36804.1 flagellar biosynthesis [Xanthomonas citri subsp. citri str. 306].	Mhedbi-Hajri et al., 2011	1	1	1	1	1	1	1	1	1	1	1	1	1	1	1	1	1
Flagellar components	AAM36806.1 flagellar biosynthetic protein [Xanthomonas citri subsp. citri str. 306].	Mhedbi-Hajri et al., 2011	0	0	0	0	0	0	0	0	0	0	0	0	0	0	0	0	0
Flagellar components	AAM36807.1 flagellar protein [Xanthomonas citri subsp. citri str. 306].	Chevance & Hughes 2008	1	1	1	1	1	1	1	1	1	1	1	1	1	1	1	1	1
Flagellar components	AAM36808.1 flagellar protein [Xanthomonas citri subsp. citri str. 306].	Chevance & Hughes 2008	1	1	1	1	1	1	1	1	1	1	1	1	1	1	1	1	1
Flagellar components	AAM36809.1 flagellar protein [Xanthomonas citri subsp. citri str. 306].	Mhedbi-Hajri et al., 2011	1	1	1	1	1	1	1	1	1	1	1	1	1	1	1	1	1
Flagellar components	AAM36810.1 flagellar protein [Xanthomonas citri subsp. citri str. 306].	Chevance & Hughes 2008	1	1	1	1	1	1	1	1	1	1	1	1	1	1	1	1	1
Flagellar components	AAM36811.1 flagellar protein [Xanthomonas citri subsp. citri str. 306].	Mhedbi-Hajri et al., 2011	1	1	1	1	1	1	1	1	1	1	1	1	1	1	1	1	1
Flagellar components	AAM36812.1 flagellar FliJ protein [Xanthomonas citri subsp. citri str. 306].	Chevance & Hughes 2008	0	1	1	1	1	0	1	1	1	1	1	1	1	1	1	1	1
Flagellar components	AAM36813.1 flagellar protein [Xanthomonas citri subsp. citri str. 306].	Mhedbi-Hajri et al., 2011	0	0	0	0	0	0	0	0	0	0	0	0	0	0	0	0	0
Flagellar components	AAM36814.1 flagellar protein [Xanthomonas citri subsp. citri str. 306].	Mhedbi-Hajri et al., 2011	1	1	1	1	1	0	1	1	1	1	1	1	1	1	1	1	1
Flagellar components	AAM36815.1 flagellar protein [Xanthomonas citri subsp. citri str. 306].	Mhedbi-Hajri et al., 2011	1	1	1	1	1	1	1	1	1	1	1	1	1	1	1	1	1
Flagellar components	AAM36816.1 flagellar protein [Xanthomonas citri subsp. citri str. 306].	Mhedbi-Hajri et al., 2011	1	1	1	1	1	1	1	1	1	1	1	1	1	1	0	0	0
Flagellar components	AAM36817.1 flagellar protein [Xanthomonas citri subsp. citri str. 306].	Mhedbi-Hajri et al., 2011	1	1	1	1	1	1	1	1	1	1	1	1	1	1	1	0	0
Flagellar components	AAM36835.1 flagellar protein [Xanthomonas citri subsp. citri str. 306].	Mhedbi-Hajri et al., 2011	1	1	1	1	1	1	1	0	1	1	1	1	1	1	1	1	1
Flagellar components	AAM36836.1 flagellar protein [Xanthomonas citri subsp. citri str. 306].	Mhedbi-Hajri et al., 2011	1	1	1	1	1	1	1	1	1	1	1	1	1	1	1	1	1
Flagellar components	AAM36837.1 flagellar protein [Xanthomonas citri subsp. citri str. 306].	Mhedbi-Hajri et al., 2011	1	1	1	1	1	1	1	1	1	1	1	1	1	1	1	1	1
Flagellar components	AAM36838.1 flagellar protein [Xanthomonas citri subsp. citri str. 306].	Mhedbi-Hajri et al., 2011	1	1	1	1	1	1	1	1	1	1	1	1	1	1	1	1	1
Flagellar components	AAM36839.1 flagellar protein [Xanthomonas citri subsp. citri str. 306].	Mhedbi-Hajri et al., 2011	1	1	1	1	1	1	1	1	1	1	1	1	1	1	1	1	1
Flagellar components	AAM36840.1 flagellar protein [Xanthomonas citri subsp. citri str. 306].	Mhedbi-Hajri et al., 2011	1	1	1	1	1	1	1	1	1	1	1	1	1	1	1	1	1
Flagellar components	AAM36841.1 flagellar protein [Xanthomonas citri subsp. citri str. 306].	Mhedbi-Hajri et al., 2011	0	1	1	1	1	1	1	1	1	1	1	1	1	1	1	1	1
Flagellar components	AAM36842.1 flagellar L-ring protein [Xanthomonas citri subsp. citri str. 306].	Mhedbi-Hajri et al., 2011	1	1	1	1	1	1	1	1	1	1	1	1	1	1	1	1	1
Flagellar components	AAM36843.1 flagellar biosynthesis cell-distal portion of basal-body rod [Xanthomonas citri subsp. citri str. 306].	Mhedbi-Hajri et al., 2011	1	1	1	1	1	1	1	1	1	1	1	1	1	1	1	1	1
Flagellar components	AAM36844.1 flagellar protein [Xanthomonas citri subsp. citri str. 306].	Mhedbi-Hajri et al., 2011	1	1	1	1	1	1	1	1	1	1	1	1	1	1	1	1	1
Flagellar components	AAM36845.1 flagellar biosynthesis hook protein [Xanthomonas citri subsp. citri str. 306].	Mhedbi-Hajri et al., 2011	1	1	1	1	1	1	1	1	1	1	1	1	1	1	1	1	1
Flagellar components	AAM36846.1 flagellar protein [Xanthomonas citri subsp. citri str. 306].	Mhedbi-Hajri et al., 2011	1	1	1	1	1	1	1	1	1	1	1	1	1	1	1	1	1
Flagellar components	AAM36847.1 flagellar biosynthesis cell-proximal portion of basal-body rod [Xanthomonas citri subsp. citri str. 306].	Mhedbi-Hajri et al., 2011	1	1	1	1	1	1	1	1	1	1	1	1	1	1	1	1	1
Flagellar components	AAM36848.1 flagellar protein [Xanthomonas citri subsp. citri str. 306].	Mhedbi-Hajri et al., 2011	1	1	1	1	1	1	1	1	1	1	1	1	1	1	1	1	1
Flagellar components	AAM36850.1 flagellar protein [Xanthomonas citri subsp. citri str. 306].	Mhedbi-Hajri et al., 2011	1	1	1	1	1	1	1	1	1	1	1	1	1	1	1	1	1
Flagellar components	AAM36851.1 flagellar protein [Xanthomonas citri subsp. citri str. 306].	Chevance & Hughes 2008	1	1	1	1	1	1	1	1	1	1	1	1	1	1	1	1	1
Flagellar components	AAM38536.1 chemotaxis protein [Xanthomonas citri subsp. citri str. 306].	Mhedbi-Hajri et al., 2011	1	1	1	1	1	1	1	1	1	1	1	1	1	1	1	1	1
Flagellar components	AAM38537.1 chemotaxis MotB protein [Xanthomonas citri subsp. citri str. 306].	Mhedbi-Hajri et al., 2011	1	1	1	1	1	0	1	1	1	1	1	1	1	1	0	0	1
Flagellar components	CDF61633.1 flagella synthesis protein FlgN [Xanthomonas fuscans subsp. fuscans].	Chevance & Hughes 2008	1	1	1	1	1	1	1	1	1	1	1	1	1	1	1	1	1
Type IV pilus biogenesis and fimbrial adhesins	AAM35150.1 conserved hypothetical protein [Xanthomonas citri subsp. citri str. 306].	Dunger et al., 2016	1	1	1	1	1	1	1	1	1	1	1	1	1	1	1	1	1
Type IV pilus biogenesis and fimbrial adhesins	AAM35151.1 conserved hypothetical protein [Xanthomonas citri subsp. citri str. 306].	Dunger et al., 2016	1	1	1	1	1	1	1	1	1	1	1	1	1	1	1	1	1
Type IV pilus biogenesis and fimbrial adhesins	AAM36006.1 type IV fimbriae assembly protein [Xanthomonas citri subsp. citri str. 306].	Dunger et al., 2016	1	1	1	1	1	1	1	1	1	1	1	1	1	1	1	1	1
Type IV pilus biogenesis and fimbrial adhesins	AAM36879.1 fimbrial biogenesis protein [Xanthomonas citri subsp. citri str. 306].	Dunger et al., 2016	1	1	1	1	1	1	1	1	1	1	1	1	1	1	1	1	1
Type IV pilus biogenesis and fimbrial adhesins	AAM37250.1 conserved hypothetical protein [Xanthomonas citri subsp. citri str. 306].	Dunger et al., 2016	1	1	1	1	1	1	1	1	1	1	1	1	1	1	1	1	1
Type IV pilus biogenesis and fimbrial adhesins	AAM37511.1 PilE protein [Xanthomonas citri subsp. citri str. 306].	Dunger et al., 2016	1	1	1	1	1	1	0	0	0	0	0	0	1	1	1	1	1
Type IV pilus biogenesis and fimbrial adhesins	AAM37512.1 PilY1 protein [Xanthomonas citri subsp. citri str. 306].	Dunger et al., 2016	0	0	0	0	0	0	0	0	0	0	1*	0	0	1*	1*	1*	1*
Type IV pilus biogenesis and fimbrial adhesins	AAM37513.1 PilX protein [Xanthomonas citri subsp. citri str. 306].	Dunger et al., 2016	0	0	0	0	0	0	0	0	0	0	1*	0	0	1*	1*	1*	1*
Type IV pilus biogenesis and fimbrial adhesins	AAM37514.1 conserved hypothetical protein [Xanthomonas citri subsp. citri str. 306].	Dunger et al., 2016	0	1*	0	0	0	0	0	0	0	0	1*	0	0	1*	1*	1*	1*
Type IV pilus biogenesis and fimbrial adhesins	AAM37515.1 pre-pilin leader sequence [Xanthomonas citri subsp. citri str. 306].	Dunger et al., 2016	0	0	0	0	0	0	0	0	0	0	1*	0	0	1*	1*	1*	1*
Type IV pilus biogenesis and fimbrial adhesins	AAM37516.1 pre-pilin like leader sequence [Xanthomonas citri subsp. citri str. 306].	Dunger et al., 2016	0	1*	0	0	0	0	0	0	0	0	1*	0	0	1*	1*	1*	1*
Type IV pilus biogenesis and fimbrial adhesins	AAM37768.1 twitching motility protein [Xanthomonas citri subsp. citri str. 306].	Dunger et al., 2016	1	1	1	1	1	1	1	1	1	1	1	1	1	1	1	1	1
Type IV pilus biogenesis and fimbrial adhesins	AAM37769.1 twitching motility protein [Xanthomonas citri subsp. citri str. 306].	Dunger et al., 2016	0	0	0	0	0	0	0	0	0	0	0	0	0	0	0	0	0
Type IV pilus biogenesis and fimbrial adhesins	AAM37943.1 PilL protein [Xanthomonas citri subsp. citri str. 306].	Dunger et al., 2016	0	0	0	1	0	0	0	0	0	0	0	0	0	1	0	1	1
Type IV pilus biogenesis and fimbrial adhesins	AAM37944.1 pilus biogenesis protein [Xanthomonas citri subsp. citri str. 306].	Dunger et al., 2016	0	0	0	0	0	0	0	0	0	0	0	0	0	0	0	0	0
Type IV pilus biogenesis and fimbrial adhesins	AAM37945.1 pilus biogenesis protein [Xanthomonas citri subsp. citri str. 306].	Dunger et al., 2016	1	1	1	1	1	1	1	1	1	1	1	1	1	1	1	1	1
Type IV pilus biogenesis and fimbrial adhesins	AAM37946.1 PilH protein [Xanthomonas citri subsp. citri str. 306].	Dunger et al., 2016	1	1	1	1	1	1	1	1	1	1	1	1	1	1	1	1	1
Type IV pilus biogenesis and fimbrial adhesins	AAM37947.1 pilus protein [Xanthomonas citri subsp. citri str. 306].	Dunger et al., 2016	0	0	0	0	0	0	0	0	0	0	0	0	0	0	0	0	0
Type IV pilus biogenesis and fimbrial adhesins	AAM38081.1 two-component system sensor protein [Xanthomonas citri subsp. citri str. 306].	Dunger et al., 2016	1	1	1	1	1	1	1	1	1	1	1	1	1	1	1	1	1
Type IV pilus biogenesis and fimbrial adhesins	AAM38082.1 two-component system regulatory protein [Xanthomonas citri subsp. citri str. 306].	Dunger et al., 2016	1	1	1	1	1	1	1	1	1	1	1	1	1	1	1	1	1
Type IV pilus biogenesis and fimbrial adhesins	AAM38083.1 pilus biogenesis protein [Xanthomonas citri subsp. citri str. 306].	Dunger et al., 2016	0	0	0	0	0	0	0	0	0	0	0	0	0	0	0	0	0
Type IV pilus biogenesis and fimbrial adhesins	AAM38084.1 fimbrillin [Xanthomonas citri subsp. citri str. 306].	Dunger et al., 2016	0	1*	1*	0	0	0	0	0	1*	0	1*	0	0	1*	1*	1*	1*
Type IV pilus biogenesis and fimbrial adhesins	AAM38085.1 fimbrillin [Xanthomonas citri subsp. citri str. 306].	Dunger et al., 2016	0	0	0	0	0	0	0	0	0	0	0	0	0	0	0	0	0
Type IV pilus biogenesis and fimbrial adhesins	AAM38086.1 fimbrial assembly protein [Xanthomonas citri subsp. citri str. 306].	Dunger et al., 2016	0	0	0	0	0	0	0	0	0	0	0	0	0	0	0	0	0
Type IV pilus biogenesis and fimbrial adhesins	AAM38087.1 type IV pre-pilin leader peptidase [Xanthomonas citri subsp. citri str. 306].	Dunger et al., 2016	1	1	1	1	1	1	1	1	1	1	1	1	1	1	1	1	1
Type IV pilus biogenesis and fimbrial adhesins	AAM38224.1 fimbrial assembly protein [Xanthomonas citri subsp. citri str. 306].	Dunger et al., 2016	1	1	1	1	1	1	1	1	1	1	1	1	1	1	1	1	1
Type IV pilus biogenesis and fimbrial adhesins	AAM38225.1 fimbrial assembly protein [Xanthomonas citri subsp. citri str. 306].	Dunger et al., 2016	1	1	1	1	1	1	1	1	1	1	1	1	1	1	1	1	1
Type IV pilus biogenesis and fimbrial adhesins	AAM38226.1 fimbrial assembly membrane protein [Xanthomonas citri subsp. citri str. 306].	Dunger et al., 2016	1	1	1	1	1	1	1	1	1	1	1	1	1	1	1	1	1
Type IV pilus biogenesis and fimbrial adhesins	AAM38227.1 fimbrial assembly membrane protein [Xanthomonas citri subsp. citri str. 306].	Dunger et al., 2016	1	1	1	1	1	1	1	1	1	1	1	1	1	1	1	1	1
Type IV pilus biogenesis and fimbrial adhesins	AAM38228.1 fimbrial assembly membrane protein [Xanthomonas citri subsp. citri str. 306].	Dunger et al., 2016	1	1	1	1	1	1	1	1	1	1	1	1	1	1	1	1	1
Type IV pilus biogenesis and fimbrial adhesins	AAM38647.1 fimbrial protein [Xanthomonas citri subsp. citri str. 306].	Dunger et al., 2016	1	1	1	1	1	1	1	1	1	1	1	1	1	1	1	1	1
Nonfimbrial adhesins	CAJ25401.1 Xanthomonas adhesin XadA [Xanthomonas campestris pv. vesicatoria str. 85-10].	Mhedbi-Hajri et al., 2011	1	1	1	1	1	1	0	0	0	1	1	1	1	1	1	0	0
Nonfimbrial adhesins	CAJ25403.1 Xanthomonas adhesin XadA [Xanthomonas campestris pv. vesicatoria str. 85-10].	Mhedbi-Hajri et al., 2011	0	0	0	0	0	0	0	0	0	0	0	0	0	0	0	0	0
Nonfimbrial adhesins	AAW74096.1 outer membrane protein [Xanthomonas oryzae pv. oryzae KACC 10331].	Mhedbi-Hajri et al., 2011	0	0	0	0	0	0	0	0	0	0	0	0	0	0	0	0	0
Nonfimbrial adhesins	WP_041181958.1 adhesin [Xanthomonas oryzae].	Mhedbi-Hajri et al., 2011	0	0	0	0	0	0	0	0	0	0	0	0	0	0	0	0	0
Nonfimbrial adhesins	CAJ26175.1 putative hemagglutinin-related protein [Xanthomonas campestris pv. vesicatoria str. 85-10].	Mhedbi-Hajri et al., 2011	1	1	1	1	1	1	1	1	1	1	1	1	1	1	1	1	1
Nonfimbrial adhesins	CAJ25934.1 filamentous hemagglutinin-related protein [Xanthomonas campestris pv. vesicatoria str. 85-10].	Mhedbi-Hajri et al., 2011	0	0	0	0	0	0	0	0	0	0	0	0	0	0	0	0	0
Nonfimbrial adhesins	AAM37004.1 YapH protein [Xanthomonas citri subsp. citri str. 306].	Mhedbi-Hajri et al., 2011	1	1	1	1	1	1	1	1	1	1	1	1	1	1	1	1	1
Nonfimbrial adhesins	CAJ23537.1 filamentous hemagglutinin-related protein [Xanthomonas campestris pv. vesicatoria str. 85-10].	Mhedbi-Hajri et al., 2011	1	0	0	1	0	1	1	1	1	0	0	0	1	1	0	1	0
Nonfimbrial adhesins	CAJ23538.1 filamentous hemagglutinin-related protein [Xanthomonas campestris pv. vesicatoria str. 85-10].	Mhedbi-Hajri et al., 2011	1	0	0	0	0	0	1	0	0	0	0	0	0	1	1	1	1
Nonfimbrial adhesins	CAJ23493.1 3-methyl-2-oxobutanoate hydroxymethyltransferase [Xanthomonas campestris pv. vesicatoria str. 85-10].	Mhedbi-Hajri et al., 2011	1	1	1	1	1	1	1	1	1	1	1	1	1	1	1	1	1
TonB-Dependent transporters	_635791.1 TonB-dependent receptor [Xanthomonas campestris pv. campestris str. ATCC 33913].	Mhedbi-Hajri et al., 2011	0	0	0	0	0	0	0	0	0	0	0	0	0	0	0	0	0
TonB-Dependent transporters	_637089.2 TonB-dependent receptor [Xanthomonas campestris pv. campestris str. ATCC 33913].	Mhedbi-Hajri et al., 2011	0	1	1	0	1	0	1	1	1	1	1	1	1	1	1	1	1
TonB-Dependent transporters	_636714.1 TonB-dependent receptor [Xanthomonas campestris pv. campestris str. ATCC 33913].	Mhedbi-Hajri et al., 2011	0	0	0	0	0	0	0	0	0	0	0	0	0	0	0	0	0
TonB-Dependent transporters	_638941.1 ferric pseudobactin M114 receptor protein [Xanthomonas campestris pv. campestris str. ATCC 33913].	Mhedbi-Hajri et al., 2011	1	1	1	1	1	1	1	1	1	1	1	1	1	1	1	1	1
TonB-Dependent transporters	_638981.2 hypothetical protein XCC3635 [Xanthomonas campestris pv. campestris str. ATCC 33913].	Mhedbi-Hajri et al., 2011	1	1	1	1	1	1	1	1	1	1	1	1	1	1	1	1	1
TonB-Dependent transporters	_639391.1 TonB-dependent receptor [Xanthomonas campestris pv. campestris str. ATCC 33913].	Mhedbi-Hajri et al., 2011	0	1	1	0	1	0	0	0	0	0	1	1	0	0	0	0	0
TonB-Dependent transporters	_639571.1 Oar protein [Xanthomonas campestris pv. campestris str. ATCC 33913].	Mhedbi-Hajri et al., 2011	0	1	0	0	0	0	1	1	1	1	0	0	0	0	0	0	0
TonB-Dependent transporters	_635699.1 TonB-dependent receptor [Xanthomonas campestris pv. campestris str. ATCC 33913].	Mhedbi-Hajri et al., 2011	0	0	0	0	0	1	0	0	0	0	0	0	0	0	0	0	0
TonB-Dependent transporters	_638864.1 ferripyoverdine receptor [Xanthomonas campestris pv. campestris str. ATCC 33913].	Mhedbi-Hajri et al., 2011	0	0	0	0	0	0	0	0	0	0	0	0	0	0	0	0	0
TonB-Dependent transporters	P_639496.1 ferrichrome-iron receptor 3 [Xanthomonas campestris pv. campestris str. ATCC 33913].	Mhedbi-Hajri et al., 2011	0	1	1	1	1	0	1	1	1	1	1	1	1	1	1	1	1
TonB-Dependent transporters	P_635700.1 TonB-dependent receptor [Xanthomonas campestris pv. campestris str. ATCC 33913].	Mhedbi-Hajri et al., 2011	1	1	1	1	1	1	0	0	0	0	1	1	0	0	0	0	0
TonB-Dependent transporters	P_637411.1 TonB-dependent receptor [Xanthomonas campestris pv. campestris str. ATCC 33913].	Mhedbi-Hajri et al., 2011	1	1	1	1	1	1	1	1	1	1	1	1	1	1	1	1	1
TonB-Dependent transporters	P_635788.1 TonB-dependent receptor [Xanthomonas campestris pv. campestris str. ATCC 33913].	Mhedbi-Hajri et al., 2011	0	0	0	0	0	0	0	0	0	0	0	0	0	0	0	0	0
TonB-Dependent transporters	P_635515.1 TonB-dependent receptor [Xanthomonas campestris pv. campestris str. ATCC 33913].	Mhedbi-Hajri et al., 2011	1	1	1	1	1	1	0	0	0	0	1	1	0	0	0	0	0
TonB-Dependent transporters	P_638215.1 TonB-dependent receptor [Xanthomonas campestris pv. campestris str. ATCC 33913].	Mhedbi-Hajri et al., 2011	1	1	1	1	1	1	1	1	1	1	1	1	1	1	1	1	1
TonB-Dependent transporters	AM38463.1 siderophore receptor protein [Xanthomonas citri subsp. citri str. 306].	Mhedbi-Hajri et al., 2011	1	1	1	1	1	1	1	1	1	1	1	1	1	1	1	1	1
TonB-Dependent transporters	AM38045.1 TonB-dependent receptor [Xanthomonas citri subsp. citri str. 306].	Mhedbi-Hajri et al., 2011	1	1	1	1	1	1	1	1	1	1	1	1	1	1	1	1	1
TonB-Dependent transporters	AM37922.1 TonB-dependent receptor [Xanthomonas citri subsp. citri str. 306].	Mhedbi-Hajri et al., 2011	0	0	0	0	1	1	1	1	0	1	0	0	1	1	1	1	1
TonB-Dependent transporters	AM37046.1 TonB-dependent receptor [Xanthomonas citri subsp. citri str. 306].	Mhedbi-Hajri et al., 2011	1	1	1	0	0	1	1	1	1	0	1	1	1	1	1	1	1
TonB-Dependent transporters	AM35183.1 Oar protein [Xanthomonas citri subsp. citri str. 306].	Mhedbi-Hajri et al., 2011	1	1	1	1	1	1	1	1	1	1	1	1	1	1	1	1	1
TonB-Dependent transporters	AM38897.1 TonB-dependent receptor [Xanthomonas citri subsp. citri str. 306].	Mhedbi-Hajri et al., 2011	0	0	0	0	0	0	0	0	0	0	0	0	0	0	0	0	0
TonB-Dependent transporters	AM37038.1 ferrichrome-iron receptor [Xanthomonas citri subsp. citri str. 306].	Mhedbi-Hajri et al., 2011	0	0	0	0	0	0	0	0	0	0	0	0	0	0	0	0	0
TonB-Dependent transporters	AM38341.1 outer membrane receptor for ferric iron uptake [Xanthomonas citri subsp. citri str. 306].	Mhedbi-Hajri et al., 2011	1	1	1	1	1	1	1	1	1	1	1	1	1	1	1	1	1
TonB-Dependent transporters	AM35740.1 TonB-dependent receptor [Xanthomonas citri subsp. citri str. 306].	Mhedbi-Hajri et al., 2011	0	0	0	0	0	0	0	0	0	0	0	0	0	0	0	0	0
TonB-Dependent transporters	AM38456.1 TonB-dependent receptor [Xanthomonas citri subsp. citri str. 306].	Mhedbi-Hajri et al., 2011	1	1	1	1	1	1	1	1	1	1	1	1	0	1	1	1	1
TonB-Dependent transporters	AM37895.1 TonB-dependent receptor [Xanthomonas citri subsp. citri str. 306].	Mhedbi-Hajri et al., 2011	0	0	0	0	0	0	0	0	0	0	0	0	0	0	0	0	0
TonB-Dependent transporters	AJ24918.1 TonB-dependent outer membrane receptor [Xanthomonas campestris pv. vesicatoria str. 85-10].	Mhedbi-Hajri et al., 2011	0	0	0	0	0	0	0	0	0	0	0	0	0	0	0	0	0
TonB-Dependent transporters	P_011259416.1 TonB-dependent receptor [Xanthomonas oryzae].	Mhedbi-Hajri et al., 2011	0	0	0	0	0	0	0	0	0	0	0	0	0	0	0	0	0
Sensors of the two component regulatory system	AJ23829.1 two component system sensor protein [Xanthomonas campestris pv. vesicatoria str. 85-10].	Mhedbi-Hajri et al., 2011	0	0	0	0	0	0	0	0	0	0	0	0	0	0	0	0	0
Sensors of the two component regulatory system	AJ23832.1 two-component system sensor protein [Xanthomonas campestris pv. vesicatoria str. 85-10].	Mhedbi-Hajri et al., 2011	0	0	0	0	0	0	0	0	0	0	0	0	0	0	0	0	0
Sensors of the two component regulatory system	P_637395.1 sensor histidine kinase [Xanthomonas campestris pv. campestris str. ATCC 33913].	Mhedbi-Hajri et al., 2011	1	1	1	1	1	1	1	1	1	1	1	1	1	1	1	1	1
Sensors of the two component regulatory system	P_638940.1 transmembrane sensor [Xanthomonas campestris pv. campestris str. ATCC 33913].	Mhedbi-Hajri et al., 2011	1	1	1	1	1	1	1	1	1	1	1	1	1	1	1	1	1
Sensors of the two component regulatory system	AJ23987.1 two-component system sensor protein [Xanthomonas campestris pv. vesicatoria str. 85-10].	Mhedbi-Hajri et al., 2011	0	0	0	0	0	0	0	0	0	0	0	0	0	0	0	0	0
Sensors of the two component regulatory system	P_635503.1 two-component system sensor protein [Xanthomonas campestris pv. campestris str. ATCC 33913].	Mhedbi-Hajri et al., 2011	1	1	1	1	1	1	1	1	1	1	1	1	1	1	1	0	0
Sensors of the two component regulatory system	AM37045.1 two-component system sensor protein [Xanthomonas citri subsp. citri str. 306].	Mhedbi-Hajri et al., 2011	0	0	0	0	0	0	0	0	0	0	0	0	0	0	0	0	0
Sensors of the two component regulatory system	AM38316.1 sensor histidine kinase [Xanthomonas citri subsp. citri str. 306].	Mhedbi-Hajri et al., 2011	1	1	1	1	1	1	1	1	1	1	1	1	1	1	1	1	1
Sensors of the two component regulatory system	AM36855.1 HrpX related protein [Xanthomonas citri subsp. citri str. 306].	Mhedbi-Hajri et al., 2011	1	1	1	1	1	1	1	1	1	1	1	1	1	1	1	1	1
Sensors of the two component regulatory system	AM37406.1 sensor histidine kinase [Xanthomonas citri subsp. citri str. 306].	Mhedbi-Hajri et al., 2011	0	0	0	0	0	0	0	0	0	0	0	0	0	0	0	0	0
Sensors of the two component regulatory system	AM36536.1 histidine kinase-response regulator hybrid protein [Xanthomonas citri subsp. citri str. 306].	Mhedbi-Hajri et al., 2011	1	1	1	1	1	1	1	1	1	1	1	1	1	1	1	1	1
Sensors of the two component regulatory system	AJ23596.1 sensory/regulatory protein RpfC [Xanthomonas campestris pv. vesicatoria str. 85-10].	Mhedbi-Hajri et al., 2011	1	1	1	1	1	1	1	1	1	1	1	1	1	1	1	1	1
Sensors of the two component regulatory system	AJ25954.1 Transmembrane sensor protein, FecR family [Xanthomonas campestris pv. vesicatoria str. 85-10].	Mhedbi-Hajri et al., 2011	1	1	1	1	1	1	1	1	1	1	1	1	1	1	1	1	1
Sensors of the two component regulatory system	AM35028.1 two-component system regulatory protein [Xanthomonas citri subsp. citri str. 306].	Mhedbi-Hajri et al., 2011	1	1	1	1	1	1	1	1	1	0	1	1	1	1	1	1	1
Sensors of the two component regulatory system	AM35117.1 two-component system sensor protein [Xanthomonas citri subsp. citri str. 306].	Mhedbi-Hajri et al., 2011	1	1	1	1	1	1	1	1	1	1	1	1	1	1	1	1	1
Sensors of the two component regulatory system	AM37020.1 two-component system sensor protein [Xanthomonas citri subsp. citri str. 306].	Mhedbi-Hajri et al., 2011	0	0	0	0	0	0	0	0	0	0	0	0	0	0	0	0	0
Sensors of the two component regulatory system	AM38486.1 histidine kinase-response regulator hybrid protein [Xanthomonas citri subsp. citri str. 306].	Mhedbi-Hajri et al., 2011	0	0	0	0	0	0	0	0	0	0	0	0	0	0	0	0	0
Sensors of the two component regulatory system	AM35574.1 histidine kinase-response regulator hybrid protein [Xanthomonas citri subsp. citri str. 306].	Mhedbi-Hajri et al., 2011	1	1	1	1	1	1	1	1	1	1	1	1	1	1	1	1	1
Sensors of the two component regulatory system	AM36916.1 two-component system sensor protein [Xanthomonas citri subsp. citri str. 306].	Mhedbi-Hajri et al., 2011	1	1	1	1	1	1	1	1	1	1	1	1	1	1	1	1	0
Sensors of the two component regulatory system	AJ24896.1 two-component system sensor histidine kinase-response regulator hybrid protein [Xanthomonas campestris pv. vesicatoria str. 85-10].	Mhedbi-Hajri et al., 2011	1	1	1	1	1	1	1	1	1	1	1	1	1	1	1	1	1
Sensors of the two component regulatory system	AJ24897.1 two-component system sensor histidine kinase-response regulator hybrid protein [Xanthomonas campestris pv. vesicatoria str. 85-10].	Mhedbi-Hajri et al., 2011	0	0	0	0	0	0	0	0	0	0	0	0	0	0	0	0	0
Sensors of the two component regulatory system	AJ24898.1 two-component system sensor histidine kinase-response regulator hybrid protein [Xanthomonas campestris pv. vesicatoria str. 85-10].	Mhedbi-Hajri et al., 2011	0	0	0	0	0	0	0	0	0	0	0	0	0	0	0	0	0
Sensors of the two component regulatory system	AM37876.1 histidine kinase-response regulator hybrid protein [Xanthomonas citri subsp. citri str. 306].	Mhedbi-Hajri et al., 2011	0	0	0	0	0	0	0	0	0	0	0	0	0	0	0	0	0
Sensors of the two component regulatory system	AM38516.1 histidine kinase [Xanthomonas citri subsp. citri str. 306].	Mhedbi-Hajri et al., 2011	1	1	1	1	1	1	1	1	1	1	1	1	1	1	1	1	1
Sensors of the two component regulatory system	AM38526.1 sensor histidine kinase [Xanthomonas citri subsp. citri str. 306].	Mhedbi-Hajri et al., 2011	1	1	1	1	1	1	1	1	1	0	1	1	1	1	1	1	1
Sensors of the two component regulatory system	AM37343.1 two-component system sensor protein [Xanthomonas citri subsp. citri str. 306].	Mhedbi-Hajri et al., 2011	1	1	1	1	1	1	1	1	1	1	1	1	1	1	1	1	1
Sensors of the two component regulatory system	AJ23782.1 two-component system sensor kinase [Xanthomonas campestris pv. vesicatoria str. 85-10].	Mhedbi-Hajri et al., 2011	0	0	0	0	0	0	0	0	0	0	0	0	0	0	0	0	0
Sensors of the two component regulatory system	AM38830.1 two-component system sensor protein [Xanthomonas citri subsp. citri str. 306].	Mhedbi-Hajri et al., 2011	1	1	1	1	1	1	1	1	1	1	1	1	1	1	1	1	1
Sensors of the two component regulatory system	AM35648.1 two-component system sensor protein [Xanthomonas citri subsp. citri str. 306].	Mhedbi-Hajri et al., 2011	1	1	1	1	1	1	1	1	1	1	1	1	1	1	1	1	1
Sensors of the two component regulatory system	AM35027.1 two-component system sensor protein [Xanthomonas citri subsp. citri str. 306].	Mhedbi-Hajri et al., 2011	0	0	0	0	0	0	0	0	0	0	0	0	0	0	0	0	0
Sensors of the two component regulatory system	AM35099.1 two-component system sensor protein [Xanthomonas citri subsp. citri str. 306].	Mhedbi-Hajri et al., 2011	1	1	1	1	1	1	1	1	1	1	1	1	1	1	1	1	1
Sensors of the two component regulatory system	AM35218.1 two-component system sensor protein [Xanthomonas citri subsp. citri str. 306].	Mhedbi-Hajri et al., 2011	1	1	1	1	1	1	1	1	1	1	1	1	1	0	0	0	0
Sensors of the two component regulatory system	AM35383.1 two-component system sensor protein [Xanthomonas citri subsp. citri str. 306].	Mhedbi-Hajri et al., 2011	1	1	1	1	1	1	1	1	1	1	1	1	1	1	1	1	1
Sensors of the two component regulatory system	AM35509.1 two-component system sensor protein [Xanthomonas citri subsp. citri str. 306].	Mhedbi-Hajri et al., 2011	1	1	1	1	1	1	1	1	1	1	1	1	1	1	1	1	1
Sensors of the two component regulatory system	AM35572.1 two-component system sensor protein [Xanthomonas citri subsp. citri str. 306].	Mhedbi-Hajri et al., 2011	0	0	0	0	0	0	0	0	0	0	0	0	0	0	0	0	0
Sensors of the two component regulatory system	AM35723.1 two-component system sensor protein [Xanthomonas citri subsp. citri str. 306].	Mhedbi-Hajri et al., 2011	1	1	1	1	1	1	1	1	1	1	1	1	1	1	1	1	1
Sensors of the two component regulatory system	AM35785.1 two-component system sensor protein [Xanthomonas citri subsp. citri str. 306].	Mhedbi-Hajri et al., 2011	1	1	1	1	1	1	1	1	1	1	1	1	1	1	1	1	1
Sensors of the two component regulatory system	AM35924.1 two-component system sensor protein [Xanthomonas citri subsp. citri str. 306].	Mhedbi-Hajri et al., 2011	1	1	1	1	1	1	1	1	1	1	1	1	1	1	1	1	1
Sensors of the two component regulatory system	AM36094.1 two-component system sensor protein [Xanthomonas citri subsp. citri str. 306].	Mhedbi-Hajri et al., 2011	1	1	1	1	1	1	1	1	1	1	1	1	1	1	1	1	1
Sensors of the two component regulatory system	AM36100.1 two-component system sensor protein [Xanthomonas citri subsp. citri str. 306].	Mhedbi-Hajri et al., 2011	1	1	1	1	1	1	1	1	1	1	1	1	1	1	1	1	1
Sensors of the two component regulatory system	AM36661.1 two-component system sensor protein [Xanthomonas citri subsp. citri str. 306].	Mhedbi-Hajri et al., 2011	1	1	1	1	1	1	1	1	1	1	1	1	1	1	1	1	1
Sensors of the two component regulatory system	AJ23788.1 two-component system sensor protein [Xanthomonas campestris pv. vesicatoria str. 85-10].	Mhedbi-Hajri et al., 2011	0	0	0	0	0	0	0	0	0	0	0	0	0	0	0	0	0
Sensors of the two component regulatory system	AM37699.1 two-component system sensor protein [Xanthomonas citri subsp. citri str. 306].	Mhedbi-Hajri et al., 2011	0	0	0	0	0	0	0	0	0	0	0	0	0	0	0	0	0
Sensors of the two component regulatory system	AJ24998.1 two-component system sensor protein [Xanthomonas campestris pv. vesicatoria str. 85-10].	Mhedbi-Hajri et al., 2011	0	0	0	0	0	0	0	0	0	0	0	0	0	0	0	0	0
Sensors of the two component regulatory system	AM38093.1 two-component system sensor protein [Xanthomonas citri subsp. citri str. 306].	Mhedbi-Hajri et al., 2011	1	1	1	1	1	1	1	1	1	1	1	1	1	1	1	1	1
Sensors of the two component regulatory system	AM38325.1 two-component system sensor protein [Xanthomonas citri subsp. citri str. 306].	Mhedbi-Hajri et al., 2011	1	1	1	1	1	1	1	1	1	1	1	1	1	1	1	0	1
Sensors of the two component regulatory system	AM38857.1 two-component system sensor protein [Xanthomonas citri subsp. citri str. 306].	Mhedbi-Hajri et al., 2011	1	1	1	1	1	1	1	1	1	1	1	1	1	1	1	1	1
Sensors of the two component regulatory system	AM39028.1 two-component system sensor protein [Xanthomonas citri subsp. citri str. 306].	Mhedbi-Hajri et al., 2011	1	1	1	1	1	1	1	1	1	1	0	1	1	1	1	1	1
Sensors of the two component regulatory system	AM36153.1 two-component system sensor protein [Xanthomonas citri subsp. citri str. 306].	Mhedbi-Hajri et al., 2011	1	1	1	1	1	1	1	1	1	1	1	1	1	1	1	1	1
Sensors of the two component regulatory system	AJ23822.1 VirA-like sensor histidine kinase [Xanthomonas campestris pv. vesicatoria str. 85-10].	Mhedbi-Hajri et al., 2011	0	0	0	0	0	0	0	0	0	0	0	0	0	0	0	0	0
Sensors of the two component regulatory system	AM35499.1 histidine kinase-response regulator hybrid protein [Xanthomonas citri subsp. citri str. 306].	Mhedbi-Hajri et al., 2011	1	1	1	1	1	1	1	1	1	1	1	1	1	1	1	1	1
Sensors of the two component regulatory system	AM36438.1 conserved hypothetical protein [Xanthomonas citri subsp. citri str. 306].	Mhedbi-Hajri et al., 2011	1	1	1	1	1	1	1	1	1	1	1	1	1	1	1	1	1
Sensors of the two component regulatory system	AM36800.1 GGDEF family protein [Xanthomonas citri subsp. citri str. 306].	Mhedbi-Hajri et al., 2011	1	1	1	1	1	0	1	1	1	1	1	1	1	1	1	1	1
Sensors of the two component regulatory system	AM36802.1 GGDEF family protein [Xanthomonas citri subsp. citri str. 306].	Mhedbi-Hajri et al., 2011	1	1	1	1	1	1	1	1	1	1	1	1	1	1	1	1	1
Sensors of the two component regulatory system	AM37234.1 GGDEF family protein [Xanthomonas citri subsp. citri str. 306].	Mhedbi-Hajri et al., 2011	1	1	1	1	1	1	1	1	1	1	1	1	1	1	1	1	1
Sensors of the two component regulatory system	AJ24300.1 putative sensor protein [Xanthomonas campestris pv. vesicatoria str. 85-10].	Mhedbi-Hajri et al., 2011	1	1	1	1	1	1	1	1	1	1	1	1	1	1	1	1	1
Sensors of the two component regulatory system	AM37655.1 conserved hypothetical protein [Xanthomonas citri subsp. citri str. 306].	Mhedbi-Hajri et al., 2011	0	0	0	0	0	0	0	0	0	0	0	0	0	0	0	0	0
Sensors of the two component regulatory system	AM38303.1 conserved hypothetical protein [Xanthomonas citri subsp. citri str. 306].	Mhedbi-Hajri et al., 2011	1	1	1	1	1	1	1	1	1	1	1	1	1	1	1	1	1
Sensors of the two component regulatory system	AM36681.1 tryptophan-rich sensory protein [Xanthomonas citri subsp. citri str. 306].	Mhedbi-Hajri et al., 2011	1	1	1	1	1	1	1	1	0	1	1	1	1	0	0	1	1
Sensors of the two component regulatory system	AM36853.1 histidine kinase [Xanthomonas citri subsp. citri str. 306].	Mhedbi-Hajri et al., 2011	1	1	1	1	1	1	1	1	1	1	1	1	1	1	1	1	1
Sensors of the two component regulatory system	AM37649.1 two-component system sensor protein [Xanthomonas citri subsp. citri str. 306].	Mhedbi-Hajri et al., 2011	0	1	1	1	1	1	0	0	0	0	0	0	0	0	0	0	0
Sensors of the two component regulatory system	AM38179.1 sensor histidine kinase [Xanthomonas citri subsp. citri str. 306].	Mhedbi-Hajri et al., 2011	1	1	1	1	1	1	1	1	1	1	1	1	1	1	1	1	1
Sensors of the two component regulatory system	AM39118.1 sensor histidine kinase [Xanthomonas citri subsp. citri str. 306].	Mhedbi-Hajri et al., 2011	0	0	0	0	0	0	0	0	0	0	0	0	0	0	0	0	0
Sensors of the two component regulatory system	AM36145.1 histidine kinase-response regulator hybrid protein [Xanthomonas citri subsp. citri str. 306].	Mhedbi-Hajri et al., 2011	1	1	1	1	1	1	1	1	1	1	1	1	1	1	1	1	1
Sensors of the two component regulatory system	AM38563.1 conserved hypothetical protein [Xanthomonas citri subsp. citri str. 306].	Mhedbi-Hajri et al., 2011	1	1	1	1	1	1	1	1	1	1	1	1	1	1	1	1	1
Sensors of the two component regulatory system	AM36144.1 two-component system sensor protein [Xanthomonas citri subsp. citri str. 306].	Mhedbi-Hajri et al., 2011	1	1	1	1	1	1	1	1	1	1	1	1	1	1	1	1	1
Sensors of the two component regulatory system	AM36154.1 two-component system sensor protein [Xanthomonas citri subsp. citri str. 306].	Mhedbi-Hajri et al., 2011	1	1	1	1	1	1	1	1	1	1	1	1	1	1	1	1	1
Sensors of the two component regulatory system	AM38811.1 two-component system sensor protein [Xanthomonas citri subsp. citri str. 306].	Mhedbi-Hajri et al., 2011	1	1	1	1	1	1	1	1	1	1	1	1	1	1	1	1	1
Sensors of the two component regulatory system	AM36854.1 c-di-GMP phosphodiesterase A [Xanthomonas citri subsp. citri str. 306].	Mhedbi-Hajri et al., 2011	1	1	1	1	1	1	1	1	1	1	1	1	1	1	1	1	1
Sensors of the two component regulatory system	AAM35618.1 two-component system sensor protein [Xanthomonas citri subsp. citri str. 306].	Mhedbi-Hajri et al., 2011	1	1	1	1	1	1	1	1	1	1	1	1	1	1	1	1	1
Sensors of the two component regulatory system	AAM35954.1 sensor histidine kinase [Xanthomonas citri subsp. citri str. 306].	Mhedbi-Hajri et al., 2011	0	0	0	0	0	0	0	0	0	0	0	0	0	0	0	0	0
Sensors of the two component regulatory system	AAM35953.1 sensor histidine kinase [Xanthomonas citri subsp. citri str. 306].	Mhedbi-Hajri et al., 2011	1	1	1	1	1	1	1	1	1	1	1	1	1	1	1	1	1
Sensors of the two component regulatory system	AAM36856.1 conserved hypothetical protein [Xanthomonas citri subsp. citri str. 306].	Mhedbi-Hajri et al., 2011	1	1	1	1	1	1	1	1	1	1	1	1	1	1	1	1	1
Sensors of the two component regulatory system	AAM37657.1 conserved hypothetical protein [Xanthomonas citri subsp. citri str. 306].	Mhedbi-Hajri et al., 2011	1	1	1	1	1	1	1	1	1	1	1	1	1	1	1	1	1
Sensors of the two component regulatory system	AAM39188.1 conserved hypothetical protein [Xanthomonas citri subsp. citri str. 306].	Mhedbi-Hajri et al., 2011	1	1	1	1	1	1	1	1	1	1	1	1	1	1	1	1	1
Sensors of the two component regulatory system	AAM36358.1 sensor histidine kinase [Xanthomonas citri subsp. citri str. 306].	Mhedbi-Hajri et al., 2011	1	1	1	1	1	1	1	1	1	1	1	1	1	1	1	1	1
Sensors of the two component regulatory system	AAM36216.1 sensor histidine kinase [Xanthomonas citri subsp. citri str. 306].	Mhedbi-Hajri et al., 2011	0	0	0	0	0	0	0	0	0	0	0	0	0	0	0	0	0
Sensors of the two component regulatory system	NP_637535.1 two-component system sensor protein [Xanthomonas campestris pv. campestris str. ATCC 33913].	Mhedbi-Hajri et al., 2011	1	0	1	0	1	1	0	0	0	0	1	1	0	0	0	0	0
Sensors of the two component regulatory system	WP_011347876.1 hybrid sensor histidine kinase/response regulator [Xanthomonas euvesicatoria].	Mhedbi-Hajri et al., 2011	1	1	1	1	1	1	1	1	1	1	1	1	1	1	1	1	1
Sensors of the two component regulatory system	AAW74731.1 two-component system sensor protein [Xanthomonas oryzae pv. oryzae KACC 10331].	Mhedbi-Hajri et al., 2011	1	1	1	1	1	1	1	1	1	1	1	1	1	1	1	1	1
Sensors of the two component regulatory system	AAW77129.1 Signal transduction histidine kinase [Xanthomonas oryzae pv. oryzae KACC 10331].	Mhedbi-Hajri et al., 2011	0	0	0	0	0	0	0	0	0	0	0	0	0	0	0	0	0
Sensors of the two component regulatory system	AAW77190.1 two-component system sensor protein [Xanthomonas oryzae pv. oryzae KACC 10331].	Mhedbi-Hajri et al., 2011	1	1	1	1	1	1	1	1	1	1	1	1	1	1	1	1	1
Sensors of the two component regulatory system	AAW73311.1 two-component system sensor protein [Xanthomonas oryzae pv. oryzae KACC 10331].	Mhedbi-Hajri et al., 2011	0	0	0	0	0	0	0	0	0	0	0	0	0	0	0	0	0
Methyl-accepting chemotaxis proteins	CAJ22300.1 methyl-accepting chemotaxis protein [Xanthomonas campestris pv. vesicatoria str. 85-10].	Mhedbi-Hajri et al., 2011	1	1	1	1	1	1	1	1	1	1	1	1	1	1	1	1	1
Methyl-accepting chemotaxis proteins	CAJ23379.1 methyl-accepting chemotaxis protein [Xanthomonas campestris pv. vesicatoria str. 85-10].	Mhedbi-Hajri et al., 2011	0	0	0	0	0	0	0	0	0	0	0	0	0	0	0	0	0
Methyl-accepting chemotaxis proteins	CAJ23610.1 methyl-accepting chemotaxis protein [Xanthomonas campestris pv. vesicatoria str. 85-10].	Mhedbi-Hajri et al., 2011	1	1	1	1	0	0	1	1	1	1	1	1	1	1	1	1	1
Methyl-accepting chemotaxis proteins	CAJ23615.1 methyl-accepting chemotaxis protein [Xanthomonas campestris pv. vesicatoria str. 85-10].	Mhedbi-Hajri et al., 2011	1	1	1	1	1	1	1	1	1	1	1	1	1	1	1	1	1
Methyl-accepting chemotaxis proteins	CAJ23616.1 methyl-accepting chemotaxis protein [Xanthomonas campestris pv. vesicatoria str. 85-10].	Mhedbi-Hajri et al., 2011	0	0	0	0	0	0	0	0	0	0	0	0	0	0	0	0	0
Methyl-accepting chemotaxis proteins	CAJ23617.1 methyl-accepting chemotaxis protein [Xanthomonas campestris pv. vesicatoria str. 85-10].	Mhedbi-Hajri et al., 2011	0	0	0	0	0	0	0	0	0	0	0	0	0	0	0	0	0
Methyl-accepting chemotaxis proteins	CAJ23618.1 methyl-accepting chemotaxis protein [Xanthomonas campestris pv. vesicatoria str. 85-10].	Mhedbi-Hajri et al., 2011	1	0	1	1	1	1	1	1	1	1	1	1	1	1	1	0	1
Methyl-accepting chemotaxis proteins	CAJ23619.1 methyl-accepting chemotaxis protein [Xanthomonas campestris pv. vesicatoria str. 85-10].	Mhedbi-Hajri et al., 2011	0	0	0	0	0	0	0	0	0	0	0	0	0	0	0	0	0
Methyl-accepting chemotaxis proteins	CAJ23622.1 methyl-accepting chemotaxis protein [Xanthomonas campestris pv. vesicatoria str. 85-10].	Mhedbi-Hajri et al., 2011	0	0	0	0	0	0	0	0	0	0	0	0	0	0	0	0	0
Methyl-accepting chemotaxis proteins	CAJ23625.1 putative methyl-accepting chemotaxis protein [Xanthomonas campestris pv. vesicatoria str. 85-10].	Mhedbi-Hajri et al., 2011	0	0	0	0	0	0	0	0	0	0	0	0	0	0	0	0	0
Methyl-accepting chemotaxis proteins	CAJ23624.1 methyl-accepting chemotaxis protein [Xanthomonas campestris pv. vesicatoria str. 85-10].	Mhedbi-Hajri et al., 2011	0	0	0	0	0	0	0	0	0	0	0	0	0	0	0	0	0
Methyl-accepting chemotaxis proteins	CAJ23628.1 methyl-accepting chemotaxis protein [Xanthomonas campestris pv. vesicatoria str. 85-10].	Mhedbi-Hajri et al., 2011	0	0	0	0	0	0	0	0	0	0	0	0	0	0	0	0	0
Methyl-accepting chemotaxis proteins	CAJ23629.1 methyl-accepting chemotaxis protein [Xanthomonas campestris pv. vesicatoria str. 85-10].	Mhedbi-Hajri et al., 2011	0	0	0	0	0	0	0	0	0	0	0	0	0	0	0	0	0
Methyl-accepting chemotaxis proteins	CAJ23721.1 methyl-accepting chemotaxis protein [Xanthomonas campestris pv. vesicatoria str. 85-10].	Mhedbi-Hajri et al., 2011	1	1	1	1	1	1	1	1	1	1	1	1	1	1	1	1	1
Methyl-accepting chemotaxis proteins	CAJ24302.1 methyl-accepting chemotaxis protein [Xanthomonas campestris pv. vesicatoria str. 85-10].	Mhedbi-Hajri et al., 2011	1	1	1	1	1	1	1	1	1	1	1	1	1	1	1	0	0
Methyl-accepting chemotaxis proteins	CAJ24728.1 methyl-accepting chemotaxis protein [Xanthomonas campestris pv. vesicatoria str. 85-10].	Mhedbi-Hajri et al., 2011	1	1	1	1	1	1	1	1	1	1	1	1	1	1	1	1	1
Methyl-accepting chemotaxis proteins	CAJ24992.1 methyl-accepting chemotaxis protein [Xanthomonas campestris pv. vesicatoria str. 85-10].	Mhedbi-Hajri et al., 2011	0	0	0	0	0	0	0	0	0	0	0	0	0	0	0	0	0
Methyl-accepting chemotaxis proteins	CAJ25069.1 methyl-accepting chemotaxis protein [Xanthomonas campestris pv. vesicatoria str. 85-10].	Mhedbi-Hajri et al., 2011	0	0	0	0	0	0	0	0	0	0	0	0	0	0	0	0	0
Methyl-accepting chemotaxis proteins	CAJ23455.1 putative methyl-accepting chemotaxis protein [Xanthomonas campestris pv. vesicatoria str. 85-10].	Mhedbi-Hajri et al., 2011	1	1	1	1	1	1	1	1	1	1	1	1	1	1	1	1	1
Methyl-accepting chemotaxis proteins	CAJ25308.1 methyl-accepting chemotaxis protein [Xanthomonas campestris pv. vesicatoria str. 85-10].	Mhedbi-Hajri et al., 2011	1	1	1	1	1	1	1	1	1	1	1	1	1	1	1	1	1
Methyl-accepting chemotaxis proteins	CAJ24961.1 methyl-accepting chemotaxis protein [Xanthomonas campestris pv. vesicatoria str. 85-10].	Mhedbi-Hajri et al., 2011	1	1	1	1	1	1	1	1	1	1	1	1	1	1	1	1	1
Methyl-accepting chemotaxis proteins	AAM38611.1 chemotaxis protein [Xanthomonas citri subsp. citri str. 306].	Mhedbi-Hajri et al., 2011	0	0	0	0	0	0	0	0	0	0	0	0	0	0	0	0	0
Methyl-accepting chemotaxis proteins	WP_033013495.1 chemotaxis protein [Xanthomonas oryzae].	Mhedbi-Hajri et al., 2011	0	0	0	0	0	0	0	0	0	0	0	0	0	0	0	0	0
Methyl-accepting chemotaxis proteins	WP_011259427.1 chemotaxis protein [Xanthomonas oryzae].	Mhedbi-Hajri et al., 2011	0	0	0	0	0	0	0	0	0	0	0	0	0	0	0	0	0
Methyl-accepting chemotaxis proteins	NP_635719.1 chemotaxis protein [Xanthomonas campestris pv. campestris str. ATCC 33913].	Mhedbi-Hajri et al., 2011	1	1	1	1	1	1	1	1	0	1	1	1	1	1	1	1	0
Methyl-accepting chemotaxis proteins	NP_635671.1 chemotaxis protein [Xanthomonas campestris pv. campestris str. ATCC 33913].	Mhedbi-Hajri et al., 2011	0	0	0	0	0	0	0	0	0	0	0	0	0	0	0	0	0
Xanthan biosynthesis	NP_637807.1 GumB protein [Xanthomonas campestris pv. campestris str. ATCC 33913].	Vorhölter et al., 2008	1	1	1	1	1	1	1	1	1	1	1	1	1	1	1	1	1
Xanthan biosynthesis	NP_637806.1 GumC protein [Xanthomonas campestris pv. campestris str. ATCC 33913].	Vorhölter et al., 2008	1	1	1	1	1	1	1	1	1	1	1	1	1	1	1	1	1
Xanthan biosynthesis	NP_637805.1 GumD protein [Xanthomonas campestris pv. campestris str. ATCC 33913].	Vorhölter et al., 2008	1	1	1	1	1	1	1	1	1	1	1	1	1	1	1	1	1
Xanthan biosynthesis	NP_637804.1 gumE protein [Xanthomonas campestris pv. campestris str. ATCC 33913].	Vorhölter et al., 2008	1	1	1	1	1	1	1	1	1	1	1	1	1	1	1	1	1
Xanthan biosynthesis	NP_637803.1 GumF protein [Xanthomonas campestris pv. campestris str. ATCC 33913].	Vorhölter et al., 2008	1	1	1	1	1	1	1	1	1	1	1	1	1	1	1	1	1
Xanthan biosynthesis	NP_637802.1 GumG protein [Xanthomonas campestris pv. campestris str. ATCC 33913].	Vorhölter et al., 2008	0	0	0	0	0	0	0	0	0	0	0	0	0	0	0	0	0
Xanthan biosynthesis	NP_637801.1 GumH protein [Xanthomonas campestris pv. campestris str. ATCC 33913].	Vorhölter et al., 2008	1	1	1	1	1	1	1	1	1	1	1	1	1	1	1	1	1
Xanthan biosynthesis	NP_637800.1 GumI protein [Xanthomonas campestris pv. campestris str. ATCC 33913].	Vorhölter et al., 2008	1	1	1	1	1	1	1	1	1	1	1	1	1	1	1	1	1
Xanthan biosynthesis	NP_637799.1 GumJ protein [Xanthomonas campestris pv. campestris str. ATCC 33913].	Vorhölter et al., 2008	1	1	1	1	1	1	1	1	1	1	1	1	1	1	1	1	1
Xanthan biosynthesis	NP_637798.2 gumK protein [Xanthomonas campestris pv. campestris str. ATCC 33913].	Vorhölter et al., 2008	1	1	1	1	1	1	1	1	1	1	1	1	1	1	1	1	1
Xanthan biosynthesis	NP_637797.1 GumL protein [Xanthomonas campestris pv. campestris str. ATCC 33913].	Vorhölter et al., 2008	1	1	1	1	1	1	1	1	1	1	1	1	1	1	1	1	1
Xanthan biosynthesis	NP_637796.1 GumM protein [Xanthomonas campestris pv. campestris str. ATCC 33913].	Vorhölter et al., 2008	1	1	1	1	1	1	1	1	1	1	1	1	1	1	1	1	1
Type II secretion system	NP_636062.1 general secretion pathway protein D [Xanthomonas campestris pv. campestris str. ATCC 33913].	Filloux et al., 2004; Szczesny et al., 2010	1	1	1	1	1	1	1	1	1	1	1	1	1	1	1	1	1
Type II secretion system	NP_636052.1 general secretion pathway protein E [Xanthomonas campestris pv. campestris str. ATCC 33913].	Filloux et al., 2004; Szczesny et al., 2010	1	1	1	1	1	1	1	1	1	1	1	1	1	1	1	1	1
Type II secretion system	NP_636053.1 general secretion pathway protein F [Xanthomonas campestris pv. campestris str. ATCC 33913].	Filloux et al., 2004; Szczesny et al., 2010	1	1	1	1	1	1	1	1	1	1	1	1	1	1	1	1	1
Type II secretion system	NP_636054.1 general secretion pathway protein G [Xanthomonas campestris pv. campestris str. ATCC 33913].	Filloux et al., 2004; Szczesny et al., 2010	1	1	1	1	1	1	1	1	1	1	1	1	1	1	1	1	1
Type II secretion system	NP_636055.1 general secretion pathway protein H [Xanthomonas campestris pv. campestris str. ATCC 33913].	Filloux et al., 2004; Szczesny et al., 2010	1	1	1	1	1	1	1	1	1	1	1	1	1	1	1	1	1
Type II secretion system	NP_636056.1 general secretion pathway protein I [Xanthomonas campestris pv. campestris str. ATCC 33913].	Filloux et al., 2004; Szczesny et al., 2010	1	1	1	1	1	1	1	1	1	1	1	1	1	1	1	1	1
Type II secretion system	NP_636057.1 general secretion pathway protein J [Xanthomonas campestris pv. campestris str. ATCC 33913].	Filloux et al., 2004; Szczesny et al., 2010	1	1	1	1	1	1	1	1	1	1	1	1	1	1	1	1	1
Type II secretion system	NP_636058.1 general secretion pathway protein K [Xanthomonas campestris pv. campestris str. ATCC 33913].	Filloux et al., 2004; Szczesny et al., 2010	1	1	1	1	1	1	1	1	1	1	1	1	1	1	1	1	1
Type II secretion system	NP_636059.1 general secretion pathway protein L [Xanthomonas campestris pv. campestris str. ATCC 33913].	Filloux et al., 2004; Szczesny et al., 2010	1	1	1	1	1	1	1	1	1	1	1	1	1	1	1	1	1
Type II secretion system	NP_636060.1 general secretion pathway protein M [Xanthomonas campestris pv. campestris str. ATCC 33913].	Filloux et al., 2004; Szczesny et al., 2010	1	1	1	1	1	1	1	1	1	1	1	1	1	1	1	1	1
Type II secretion system	NP_636061.1 general secretion pathway protein N [Xanthomonas campestris pv. campestris str. ATCC 33913].	Filloux et al., 2004; Szczesny et al., 2010	1	1	1	1	1	1	1	1	1	1	1	1	1	1	0	0	0
Type II secretion system	NP_638772.1 type II secretion system protein C [Xanthomonas campestris pv. campestris str. ATCC 33913].	Filloux et al., 2004; Szczesny et al., 2010	1	1	1	1	1	1	1	1	1	1	1	1	1	1	1	1	1
Type II secretion system	NP_638771.1 type II secretion system protein D [Xanthomonas campestris pv. campestris str. ATCC 33913].	Filloux et al., 2004; Szczesny et al., 2010	1	1	1	1	1	1	1	1	1	1	1	1	1	1	1	1	1
Type II secretion system	NP_638770.1 type II secretion system protein E [Xanthomonas campestris pv. campestris str. ATCC 33913].	Filloux et al., 2004; Szczesny et al., 2010	0	0	0	0	0	0	0	0	0	0	0	0	0	0	0	0	0
Type II secretion system	NP_638769.1 type II secretion system protein F [Xanthomonas campestris pv. campestris str. ATCC 33913].	Filloux et al., 2004; Szczesny et al., 2010	0	0	0	0	0	0	0	0	0	0	0	0	0	0	0	0	0
Type II secretion system	NP_638768.1 type II secretion system protein G [Xanthomonas campestris pv. campestris str. ATCC 33913].	Filloux et al., 2004; Szczesny et al., 2010	0	0	0	0	0	0	0	0	0	0	0	0	0	0	0	0	0
Type II secretion system	NP_638767.1 type II secretion system protein H [Xanthomonas campestris pv. campestris str. ATCC 33913].	Filloux et al., 2004; Szczesny et al., 2010	1	1	1	1	1	1	1	1	1	1	1	1	1	1	1	1	1
Type II secretion system	NP_638766.1 type II secretion system protein I [Xanthomonas campestris pv. campestris str. ATCC 33913].	Filloux et al., 2004; Szczesny et al., 2010	1	1	1	1	1	1	1	1	1	1	1	1	1	1	1	1	1
Type II secretion system	NP_638765.1 type II secretion system protein J [Xanthomonas campestris pv. campestris str. ATCC 33913].	Filloux et al., 2004; Szczesny et al., 2010	1	1	1	1	1	1	1	1	1	1	1	1	1	1	1	1	1
Type II secretion system	NP_638764.1 type II secretion system protein K [Xanthomonas campestris pv. campestris str. ATCC 33913].	Filloux et al., 2004; Szczesny et al., 2010	0	0	0	0	0	0	0	0	0	0	0	0	0	1	1	1	1
Type II secretion system	NP_638763.1 type II secretion system protein L [Xanthomonas campestris pv. campestris str. ATCC 33913].	Filloux et al., 2004; Szczesny et al., 2010	1	1	1	1	1	0	1	1	1	1	1	1	1	1	1	1	1
Type II secretion system	NP_638762.1 type II secretion system protein M [Xanthomonas campestris pv. campestris str. ATCC 33913].	Filloux et al., 2004; Szczesny et al., 2010	0	1	1	1	1	1	1	1	1	1	1	1	1	1	1	1	1
Type II secretion system	NP_638761.1 type II secretion system protein N [Xanthomonas campestris pv. campestris str. ATCC 33913].	Filloux et al., 2004; Szczesny et al., 2010	1	1	1	1	1	1	1	1	1	1	1	1	1	1	1	1	1
type III secretion system	AAM36136.1 HrpG protein [Xanthomonas citri subsp. citri str. 306].	Guo et al., 2011	1	1	1	1	1	1	1	1	1	1	1	1	1	1	1	1	1
type III secretion system	AAM36137.1 HrpX protein [Xanthomonas citri subsp. citri str. 306].	Guo et al., 2011	1	1	1	1	1	1	1	1	1	1	1	1	1	1	1	1	1
type III secretion system	AAM35284.1 HpaF protein [Xanthomonas citri subsp. citri str. 306].	Guo et al., 2011	0	0	0	0	0	0	0	0	0	0	0	0	0	0	0	0	0
type III secretion system	AAM35285.1 HrpF protein [Xanthomonas citri subsp. citri str. 306].	Guo et al., 2011	0	0	1	0	1	0	1	1	1	1	1	1	1	1	1	1	1
type III secretion system	AAM35286.1 hypothetical protein XAC0395 [Xanthomonas citri subsp. citri str. 306].	Guo et al., 2011	0	0	0	0	0	0	0	0	0	0	0	0	0	0	0	0	0
type III secretion system	AAM35287.1 HpaB protein [Xanthomonas citri subsp. citri str. 306].	Guo et al., 2011	0	0	1	0	1	0	1	1	1	1	1	1	1	1	1	1	1
type III secretion system	AAM35288.1 HrpE protein [Xanthomonas citri subsp. citri str. 306].	Guo et al., 2011	0	0	1	0	1	0	1	1	1	1	1	1	1	1	1	1	1
type III secretion system	AAM35289.1 HrpD6 protein [Xanthomonas citri subsp. citri str. 306].	Guo et al., 2011	0	0	1	0	1	0	1	1	1	1	1	1	1	1	1	1	1
type III secretion system	AAM35290.1 HrpD5 protein [Xanthomonas citri subsp. citri str. 306].	Guo et al., 2011	0	0	1	0	1	0	1	1	1	1	1	1	0	1	0	0	0
type III secretion system	AAM35291.1 HpaA protein [Xanthomonas citri subsp. citri str. 306].	Guo et al., 2011	0	0	1	0	1	0	1	1	1	1	1	1	1	1	1	1	1
type III secretion system	AAM35292.1 HrcS protein [Xanthomonas citri subsp. citri str. 306].	Guo et al., 2011	0	0	1	0	1	0	1	1	1	1	1	1	1	1	1	1	0
type III secretion system	AAM35293.1 HrcR protein [Xanthomonas citri subsp. citri str. 306].	Guo et al., 2011	0	0	1	0	1	0	1	1	1	1	1	1	1	1	1	1	1
type III secretion system	AAM35294.1 HrcQ protein [Xanthomonas citri subsp. citri str. 306].	Guo et al., 2011	0	0	1	0	1	0	1	1	1	1	1	1	1	1	1	1	1
type III secretion system	AAM35295.1 HpaP protein [Xanthomonas citri subsp. citri str. 306].	Guo et al., 2011	0	0	1	0	1	0	1	1	1	1	1	1	1	1	1	1	1
type III secretion system	AAM35296.1 HrcV protein [Xanthomonas citri subsp. citri str. 306].	Guo et al., 2011	0	0	1	0	1	0	1	1	1	1	1	1	1	1	1	1	1
type III secretion system	AAM35297.1 HrcU protein [Xanthomonas citri subsp. citri str. 306].	Guo et al., 2011	0	0	1	0	1	0	1	1	1	1	1	1	1	1	1	1	1
type III secretion system	AAM35298.1 HrpB1 protein [Xanthomonas citri subsp. citri str. 306].	Guo et al., 2011	0	0	1	0	1	0	1	1	1	1	1	1	1	1	1	1	1
type III secretion system	AAM35299.1 HrpB2 protein [Xanthomonas citri subsp. citri str. 306].	Guo et al., 2011	0	0	1	0	1	0	1	1	1	1	1	1	1	1	1	1	1
type III secretion system	AAM35300.1 HrcJ protein [Xanthomonas citri subsp. citri str. 306].	Guo et al., 2011	0	0	1	0	1	0	1	1	1	1	1	1	1	1	1	1	1
type III secretion system	AAM35301.1 HrpB4 protein [Xanthomonas citri subsp. citri str. 306].	Guo et al., 2011	0	0	1	0	1	0	1	1	1	1	1	1	1	1	1	1	1
type III secretion system	AAM35302.1 HrpB5 protein [Xanthomonas citri subsp. citri str. 306].	Guo et al., 2011	0	0	1	0	1	0	1	1	1	1	1	1	1	1	1	1	1
type III secretion system	AAM35303.1 HrcN protein [Xanthomonas citri subsp. citri str. 306].	Guo et al., 2011	0	0	1	0	1	0	1	1	1	1	1	1	1	1	1	1	1
type III secretion system	AAM35304.1 HrpB7 protein [Xanthomonas citri subsp. citri str. 306].	Guo et al., 2011	0	0	1	0	1	0	1	1	1	1	1	1	1	1	1	1	1
type III secretion system	AAM35305.1 HrcT protein [Xanthomonas citri subsp. citri str. 306].	Guo et al., 2011	0	0	1	0	1	0	1	1	1	1	1	1	1	1	1	1	1
type III secretion system	AAM35306.1 HrcC protein [Xanthomonas citri subsp. citri str. 306].	Guo et al., 2011	0	0	1	0	1	0	1	1	1	1	1	1	1	1	1	1	1
type III secretion system	AAM35308.1 Hpa2 protein [Xanthomonas citri subsp. citri str. 306].	Guo et al., 2011	0	0	1	0	1	0	1	1	1	1	1	1	1	1	1	1	1
type III secretion system	AAY50711.1 similar to histidine kinase/response regulator hybrid protein [Xanthomonas campestris pv. campestris str. 8004].	Li et al., 2014	1	1	1	1	1	1	1	1	1	1	1	1	1	1	1	1	1
type III secretion system	AAY50710.1 histidine kinase/response regulator hybrid protein [Xanthomonas campestris pv. campestris str. 8004].	Li et al., 2014	1	1	1	1	1	1	1	1	1	1	1	1	1	1	1	1	0
type III effectors	NP_637464.1 avirulence protein [Xanthomonas campestris pv. campestris str. ATCC 33913].	White et al., 2009	0	0	0	0	0	0	0	0	0	1	0	0	0	0	0	0	0
type III effectors	NP_635447.1 avirulence protein [Xanthomonas campestris pv. campestris str. ATCC 33913].	White et al., 2009	0	1	1	0	1	0	1	1	1	1	1	1	1	1	1	1	1
type III effectors	CAA34257.1 avirulence protein avrBs3 (plasmid) [Xanthomonas vesicatoria].	Bonas et al., 1989	0	0	0	0	0	0	0	0	0	0	0	0	0	0	0	0	0
type III effectors	AEX33739.1 type III effector protein, partial [Xanthomonas arboricola pv. pruni].	Hajri et al., 2012	0	0	1	0	1	0	1	1	1	1	1	1	1	1	1	1	1
type III effectors	AAM39226.1 avirulence protein (plasmid) [Xanthomonas citri subsp. citri str. 306].	White et al., 2009	0	0	0	0	0	0	0	0	0	0	0	0	0	0	0	0	0
type III effectors	AAM39243.1 avirulence protein (plasmid) [Xanthomonas citri subsp. citri str. 306].	White et al., 2009	0	0	0	0	0	0	0	0	0	0	0	0	0	0	0	0	0
type III effectors	AAM39261.1 avirulence protein (plasmid) [Xanthomonas citri subsp. citri str. 306].	White et al., 2009	0	0	0	0	0	0	0	0	0	0	0	0	0	0	0	0	0
type III effectors	AAM39311.1 avirulence protein (plasmid) [Xanthomonas citri subsp. citri str. 306].	White et al., 2009	0	0	0	0	0	0	0	0	0	0	0	0	0	0	0	0	0
type III effectors	CAJ22212.1 Xanthomonas outer protein B [Xanthomonas campestris pv. vesicatoria str. 85-10].	White et al., 2009	0	0	0	0	0	0	0	0	1	0	0	0	0	0	0	0	0
type III effectors	CAJ24112.1 Xanthomonas outer protein C [Xanthomonas campestris pv. vesicatoria str. 85-10].	White et al., 2009	0	0	0	0	0	0	0	0	0	1	0	0	0	0	0	0	0
type III effectors	AAW76678.1 unknown protein [Xanthomonas oryzae pv. oryzae KACC 10331].	White et al., 2009	0	0	0	0	0	0	0	0	0	0	0	0	0	0	0	0	0
type III effectors	CAJ22068.1 Xanthomonas outer protein D [Xanthomonas campestris pv. vesicatoria str. 85-10].	White et al., 2009	0	0	0	0	0	0	0	0	0	0	0	0	0	0	0	0	0
type III effectors	AAM35178.1 avirulence protein [Xanthomonas citri subsp. citri str. 306].	White et al., 2009	0	0	0	0	0	0	0	0	0	0	0	0	1	0	0	0	0
type III effectors	AEC46798.1 XopE2 [Xanthomonas euvesicatoria].	hajri et al., 2012	0	0	0	0	0	0	0	0	0	0	0	0	1	1	1	1	1
type III effectors	AAM38068.1 avirulence protein [Xanthomonas citri subsp. citri str. 306].	White et al., 2009	0	0	0	0	0	0	0	0	0	0	0	0	0	1	1	1	1
type III effectors	AFV80105.1 type three secretion system effector protein [Xanthomonas arboricola].	Hajri et al., 2012	0	0	1	0	1	0	1	1	1	1	1	1	1	1	1	1	1
type III effectors	CAJ24621.1 Xanthomonas outer protein F2 [Xanthomonas campestris pv. vesicatoria str. 85-10].	White et al., 2009	0	0	1*	0	1*	0	1*	1*	1*	1*	1*	1*	1*	1*	1*	1*	1*
type III effectors	AEX33777.1 type III effector protein, partial [Xanthomonas arboricola pv. pruni].	hajri et al., 2012	0	0	0	0	0	0	0	0	0	0	0	0	0	1*	1*	1	1
type III effectors	CAJ19917.1 putative tyrosine phosphatase (plasmid) [Xanthomonas campestris pv. vesicatoria str. 85-10].	White et al., 2009	0	0	0	0	0	0	0	0	0	0	0	0	0	0	0	0	0
type III effectors	AAM35643.1 hypothetical protein XAC0754 [Xanthomonas citri subsp. citri str. 306].	White et al., 2009	0	0	0	0	0	0	0	0	0	0	0	0	0	0	0	0	0
type III effectors	CAJ23833.1 Xanthomonas outer protein J [Xanthomonas campestris pv. vesicatoria str. 85-10].	White et al., 2009	0	0	0	0	0	0	0	0	0	0	0	0	0	0	0	0	0
type III effectors	CAJ22102.1 avirulence protein AvrRxv [Xanthomonas campestris pv. vesicatoria str. 85-10].	White et al., 2009	0	0	0	0	0	0	0	0	0	0	0	0	0	0	0	0	0
type III effectors	NP_639077.1 avirulence protein [Xanthomonas campestris pv. campestris str. ATCC 33913].	White et al., 2009	0	0	0	0	0	0	0	0	0	0	0	0	0	0	0	0	0
type III effectors	CAJ24946.1 putative membrane protein [Xanthomonas campestris pv. vesicatoria str. 85-10].	White et al., 2009	0	0	0	0	0	0	1	1	1	1	0	0	1	1	1	1	1
type III effectors	AAM37935.1 leucin rich protein [Xanthomonas citri subsp. citri str. 306].	White et al., 2009	0	0	0	0	0	0	1	1	1	1	0	0	1	1	1	1	1
type III effectors	AAM37631.1 conserved hypothetical protein [Xanthomonas citri subsp. citri str. 306].	White et al., 2009	0	0	0	0	0	0	1	1	1	1	0	0	1	1	1	1	1
type III effectors	CAJ22686.1 Xanthomonas outer protein O [Xanthomonas campestris pv. vesicatoria str. 85-10].	White et al., 2009	0	0	0	0	0	0	0	0	0	0	0	0	0	0	0	0	0
type III effectors	AAM36080.1 conserved hypothetical protein [Xanthomonas citri subsp. citri str. 306].	White et al., 2009	0	0	0	0	0	0	0	0	0	0	0	0	0	0	0	0	0
type III effectors	AEX33789.1 type III effector protein, partial [Xanthomonas arboricola pv. pruni].	hajri et al., 2012	0	0	0	0	0	0	1	1	1	1	0	0	1	1	1	1	1
type III effectors	AMP45246.1 outer protein R [Xanthomonas arboricola pv. pruni].	Fischer-Le Saux et al., 2015 (deposited in the NCBI database but still unpublished)	0	1	1	0	1	0	1	1	1	1	1	1	1	1	1	1	1
type III effectors	WP_011408546.1 hypothetical protein [Xanthomonas oryzae].	White et al., 2009	0	0	0	0	0	0	0	0	0	0	0	0	0	0	0	0	0
type III effectors	WP_042465048.1 hypothetical protein [Xanthomonas oryzae].	White et al., 2009	0	0	0	0	0	0	0	0	0	0	0	0	0	0	0	0	0
type III effectors	AEX33804.1 type III effector protein, partial [Xanthomonas arboricola pv. pruni].	hajri et al., 2012	0	0	0	0	0	0	1	1	1	1	0	0	1	1	1	1	1
type III effectors	ACD56799.1 hypothetical protein PXO_03356 [Xanthomonas oryzae pv. oryzae PXO99A].	White et al., 2009	0	0	0	0	0	0	0	0	0	0	0	0	0	0	0	0	0
type III effectors	CAJ22203.1 Xanthomonas outer protein X [Xanthomonas campestris pv. vesicatoria str. 85-10].	White et al., 2009	0	0	0	0	0	0	1	1	1	1	0	0	1	1	1	1	1
type III effectors	WP_017117875.1 MULTISPECIES: hypothetical protein [Xanthomonas].	White et al., 2009	0	0	0	0	0	0	0	0	0	0	0	0	0	0	0	0	0
type III effectors	WP_042465563.1 hypothetical protein [Xanthomonas oryzae].	White et al., 2009	0	0	0	0	0	0	1	1	1	1	0	0	1	1	1	1	1
type III effectors	CAJ25516.2 Early chlorosis factor (type III effector) [Xanthomonas campestris pv. vesicatoria str. 85-10].	White et al., 2009	0	0	0	0	0	0	0	0	0	0	0	0	0	0	0	0	0
type III effectors	WP_027704065.1 hypothetical protein [Xanthomonas oryzae].	White et al., 2009	0	0	0	0	0	0	0	0	0	0	0	0	0	0	0	0	0
type III effectors	NP_637913.1 leucin rich protein [Xanthomonas campestris pv. campestris str. ATCC 33913].	White et al., 2009	0	0	0	0	0	0	0	0	0	0	0	0	0	0	0	0	0
type III effectors	AAM39048.1 shikimate kinase [Xanthomonas citri subsp. citri str. 306].	White et al., 2009	0	0	0	0	0	0	0	0	0	0	0	0	0	0	0	0	0
type III effectors	AGI10524.1 Type III secretion system effector protein (plasmid) [Xanthomonas citri subsp. citri Aw12879].	White et al., 2009	0	0	0	0	0	0	0	0	0	0	0	0	1	1	1	1	1
type III effectors	NP_638946.2 hypothetical protein XCC3600 [Xanthomonas campestris pv. campestris str. ATCC 33913].	White et al., 2009	0	0	0	0	0	0	0	0	0	0	0	0	1	0	0	0	0
type III effectors	NP_637473.1 avirulence protein [Xanthomonas campestris pv. campestris str. ATCC 33913].	White et al., 2009	0	0	0	0	0	0	0	0	0	0	0	0	1	1	1	1	1
type III effectors	AAM38074.1 hypothetical protein XAC3230 [Xanthomonas citri subsp. citri str. 306].	White et al., 2009	0	0	0	0	0	0	1	0	1	1	0	0	1	1	1	0	0
type III effectors	CAJ26159.1 putative avirulence protein AvrRxo1 [Xanthomonas campestris pv. vesicatoria str. 85-10].	White et al., 2009	0	0	0	0	0	0	0	0	0	0	0	0	0	0	0	0	0
type III effectors	AAM38509.1 hypothetical protein XAC3666 [Xanthomonas citri subsp. citri str. 306].	White et al., 2009	0	0	0	0	0	0	0	0	0	0	0	0	0	0	0	0	0
type III effectors	NP_636620.1 hypothetical protein XCC1246 [Xanthomonas campestris pv. campestris str. ATCC 33913].	White et al., 2009	0	0	0	0	0	0	0	0	0	0	0	0	0	0	0	0	0
type III effectors	CEM56852.1 type III secretion system effector protein [Xanthomonas campestris pv. campestris].	White et al., 2009	0	0	0	0	0	0	0	0	0	0	0	0	0	0	0	0	0
type III effectors	CAP52621.1 type III secretion system effector [Xanthomonas campestris pv. campestris].	White et al., 2009	0	0	0	0	0	0	0	0	0	0	0	0	0	0	0	0	0
type III effectors	EGD20072.1 Xanthomonas outer protein AO [Xanthomonas gardneri ATCC 19865].	White et al., 2009	0	0	0	0	0	0	0	0	0	0	0	0	0	0	0	1*	1*
type III effectors	EGD14761.1 putative Xanthomonas outer protein AP Lipase (class 3) [Xanthomonas perforans 91-118].	Potnis et al., 2011	0	0	0	0	0	0	0	0	0	0	0	0	0	0	0	0	0
type III effectors	EGD19295.1 Putative Xanthomonas outer protein AQ [Xanthomonas gardneri ATCC 19865].	Potnis et al., 2011	0	0	0	0	0	0	0	0	0	0	0	0	0	1	1	1	1
type III effectors	EGD13433.1 putative Xanthomonas outer protein AR [Xanthomonas perforans 91-118].	Potnis et al., 2011	0	0	0	0	0	0	0	0	0	0	0	0	0	0	0	0	0
type III effectors	EGD20561.1 Putative Xanthomonas outer protein AS [Xanthomonas gardneri ATCC 19865].	Potnis et al., 2011	0	0	0	0	0	0	0	0	0	0	0	0	0	0	0	0	0
type III effectors	AEL06363.1 type III effector protein XopAT [Xanthomonas campestris pv. raphani 756C].	Potnis et al., 2011	0	0	0	0	0	0	0	0	0	0	0	0	0	1	1	1	1
type III effectors	AEL06391.1 harpin-like protein Hpa1 (XopA) [Xanthomonas campestris pv. raphani 756C]	Bogdanove et al., 2011	0	0	1	0	1	0	1	1	1	0	1	1	1	1	1	1	1
type III effectors	AFV80108.1 type three secretion system effector protein [Xanthomonas arboricola].	White et al., 2009	0	0	1	0	1	0	1	1	1	1	1	1	1	1	1	1	1
type III effectors	AFV80107.1 type three secretion system effector protein [Xanthomonas arboricola].	Vandroemme (deposited in the NCBI database but still unpublished)	0	0	1	0	1	0	1	1	1	1	1	1	1	1	1	1	1
type III effectors	NP_639563.1 avirulence protein (AvrXccA1) [Xanthomonas campestris pv. campestris str. ATCC 33913].	Vandroemme (deposited in the NCBI database but still unpublished)	0	0	0	0	0	0	0	0	0	0	0	0	0	0	0	0	0
type III effectors	WP_012438059.1 hypotetical protein (AvrXccA2) [Xanthomonas campestris pv. campestris B100].	White et al., 2009	0	0	0	0	0	0	1	1	1	1	0	0	1	1	1	1	1
Type IV Secretion System	NP_637829.1 VirB1 protein [Xanthomonas campestris pv. campestris str. ATCC 33913].	Guglielmini et al., 2013	1	1	1	1	1	1	1	1	1	1	1	0	1	1	1	1	1
Type IV Secretion System	NP_637828.1 VirB2 protein [Xanthomonas campestris pv. campestris str. ATCC 33913].	Guglielmini et al., 2013	1	1	1	1	1	1	1	1	1	1	1	1	1	1	1	1	1
Type IV Secretion System	NP_637827.1 VirB3 protein [Xanthomonas campestris pv. campestris str. ATCC 33913].	Guglielmini et al., 2013	1	1	1	1	1	1	1	0	1	1	0	1	1	1	1	1	1
Type IV Secretion System	NP_637826.1 VirB4 protein [Xanthomonas campestris pv. campestris str. ATCC 33913].	Guglielmini et al., 2013	1	1	1	1	1	1	1	1	1	1	1	1	1	1	1	1	1
Type IV Secretion System	WP_015462618.1 MULTISPECIES: VirB5 protein [Xanthomonas].	Guglielmini et al., 2013	0	0	0	0	0	0	0	0	0	0	0	0	0	0	0	0	0
Type IV Secretion System	NP_638647.1 VirB6 protein [Xanthomonas campestris pv. campestris str. ATCC 33913].	Guglielmini et al., 2013	1	0	1	1	0	1	1	0	0	1	0	1	0	1	1	1	1
Type IV Secretion System	NP_942612.1 VirB7 (plasmid) [Xanthomonas citri].	Guglielmini et al., 2013	0	0	0	0	0	0	0	0	0	0	0	0	0	0	0	0	0
Type IV Secretion System	NP_637833.1 VirB8 protein [Xanthomonas campestris pv. campestris str. ATCC 33913].	Guglielmini et al., 2013	1	1	1	1	1	1	1	1	1	1	1	1	1	1	1	1	1
Type IV Secretion System	NP_637832.1 VirB9 protein [Xanthomonas campestris pv. campestris str. ATCC 33913].	Guglielmini et al., 2013	1	1	1	1	1	1	1	1	1	1	1	1	1	1	1	1	1
Type IV Secretion System	NP_637831.1 VirB10 protein [Xanthomonas campestris pv. campestris str. ATCC 33913].	Guglielmini et al., 2013	1	1	1	1	1	1	1	1	1	1	1	1	1	1	1	1	1
Type IV Secretion System	NP_637830.1 VirB11 protein [Xanthomonas campestris pv. campestris str. ATCC 33913].	Guglielmini et al., 2013	1	1	1	1	1	1	1	1	1	1	1	1	1	1	1	1	1
Type IV Secretion System	NP_637835.1 VirD4 protein [Xanthomonas campestris pv. campestris str. ATCC 33913].	Guglielmini et al., 2013	1	1	1	1	1	1	1	1	1	1	1	1	1	1	1	1	1
Type IV Secretion System	YP_097408.1 TraE [Bacteroides fragilis YCH46].	Guglielmini et al., 2013	0	0	0	0	0	0	0	0	0	0	0	0	0	0	0	0	0
Type IV Secretion System	YP_097407.1 TraF [Bacteroides fragilis YCH46].	Guglielmini et al., 2013	0	0	0	0	0	0	0	0	0	0	0	0	0	0	0	0	0
Type IV Secretion System	YP_097405.1 TraH [Bacteroides fragilis YCH46].	Guglielmini et al., 2013	0	0	0	0	0	0	0	0	0	0	0	0	0	0	0	0	0
Type IV Secretion System	YP_097404.1 TraI [Bacteroides fragilis YCH46].	Guglielmini et al., 2013	0	0	0	0	0	0	0	0	0	0	0	0	0	0	0	0	0
Type IV Secretion System	YP_097403.1 TraJ [Bacteroides fragilis YCH46].	Guglielmini et al., 2013	0	0	0	0	0	0	0	0	0	0	0	0	0	0	0	0	0
Type IV Secretion System	YP_097402.1 TraK [Bacteroides fragilis YCH46].	Guglielmini et al., 2013	0	0	0	0	0	0	0	0	0	0	0	0	0	0	0	0	0
Type IV Secretion System	YP_097401.1 TraL [Bacteroides fragilis YCH46].	Guglielmini et al., 2013	0	0	0	0	0	0	0	0	0	0	0	0	0	0	0	0	0
Type IV Secretion System	YP_097400.1 TraM [Bacteroides fragilis YCH46].	Guglielmini et al., 2013	0	0	0	0	0	0	0	0	0	0	0	0	0	0	0	0	0
Type IV Secretion System	YP_097399.1 TraN [Bacteroides fragilis YCH46].	Guglielmini et al., 2013	0	0	0	0	0	0	0	0	0	0	0	0	0	0	0	0	0
Type IV Secretion System	YP_097398.1 TraO [Bacteroides fragilis YCH46].	Guglielmini et al., 2013	0	0	0	0	0	0	0	0	0	0	0	0	0	0	0	0	0
Type IV Secretion System	YP_097397.1 TraP [Bacteroides fragilis YCH46].	Guglielmini et al., 2013	0	0	0	0	0	0	0	0	0	0	0	0	0	0	0	0	0
Type IV Secretion System	YP_097396.1 TraQ [Bacteroides fragilis YCH46].	Guglielmini et al., 2013	0	0	0	0	0	0	0	0	0	0	0	0	0	0	0	0	0
Type IV Secretion System	NP_490310.1 hypothetical protein alr7204 (plasmid) [Nostoc sp. PCC 7120].	Guglielmini et al., 2013	0	0	0	0	0	0	0	0	0	0	0	0	0	0	0	0	0
Type IV Secretion System	NP_490311.1 hypothetical protein alr7205 (plasmid) [Nostoc sp. PCC 7120].	Guglielmini et al., 2013	0	0	0	0	0	0	0	0	0	0	0	0	0	0	0	0	0
Type IV Secretion System	NP_490313.1 hypothetical protein alr7207 (plasmid) [Nostoc sp. PCC 7120].	Guglielmini et al., 2013	0	0	0	0	0	0	0	0	0	0	0	0	0	0	0	0	0
Type IV Secretion System	NP_490314.1 hypothetical protein alr7208 (plasmid) [Nostoc sp. PCC 7120].	Guglielmini et al., 2013	0	0	0	0	0	0	0	0	0	0	0	0	0	0	0	0	0
Type IV Secretion System	NP_490315.1 hypothetical protein alr7209 (plasmid) [Nostoc sp. PCC 7120].	Guglielmini et al., 2013	0	0	0	0	0	0	0	0	0	0	0	0	0	0	0	0	0
Type IV Secretion System	NP_490316.1 hypothetical protein alr7210 (plasmid) [Nostoc sp. PCC 7120].	Guglielmini et al., 2013	0	0	0	0	0	0	0	0	0	0	0	0	0	0	0	0	0
Type IV Secretion System	NP_490317.1 hypothetical protein alr7211 (plasmid) [Nostoc sp. PCC 7120].	Guglielmini et al., 2013	0	0	0	0	0	0	0	0	0	0	0	0	0	0	0	0	0
Type IV Secretion System	NP_490318.1 hypothetical protein alr7212 (plasmid) [Nostoc sp. PCC 7120].	Guglielmini et al., 2013	0	0	0	0	0	0	0	0	0	0	0	0	0	0	0	0	0
Type IV Secretion System	YP_001086877.1 conjugative transposon protein [Peptoclostridium difficile 630].	Guglielmini et al., 2013	0	0	0	0	0	0	0	0	0	0	0	0	0	0	0	0	0
Type IV Secretion System	YP_001086886.1 conjugative transposon protein [Peptoclostridium difficile 630].	Guglielmini et al., 2013	0	0	0	0	0	0	0	0	0	0	0	0	0	0	0	0	0
Type IV Secretion System	YP_001086887.1 conjugative transposon protein [Peptoclostridium difficile 630].	Guglielmini et al., 2013	0	0	0	0	0	0	0	0	0	0	0	0	0	0	0	0	0
Type IV Secretion System	YP_001086892.2 nucleic acid-binding protein [Peptoclostridium difficile 630].	Guglielmini et al., 2013	0	0	0	0	0	0	0	0	0	0	0	0	0	0	0	0	0
Type IV Secretion System	NP_735783.1 hypothetical protein gbs1346 [Streptococcus agalactiae NEM316].	Guglielmini et al., 2013	0	0	0	0	0	0	0	0	0	0	0	0	0	0	0	0	0
Type IV Secretion System	NP_735784.1 hypothetical protein gbs1347 [Streptococcus agalactiae NEM316].	Guglielmini et al., 2013	0	0	0	0	0	0	0	0	0	0	0	0	0	0	0	0	0
Type IV Secretion System	NP_735787.1 hypothetical protein gbs1350 [Streptococcus agalactiae NEM316].	Guglielmini et al., 2013	0	0	0	0	0	0	0	0	0	0	0	0	0	0	0	0	0
Type IV Secretion System	NP_735791.1 hypothetical protein gbs1354 [Streptococcus agalactiae NEM316].	Guglielmini et al., 2013	0	0	0	0	0	0	0	0	0	0	0	0	0	0	0	0	0
Type IV Secretion System	NP_735802.1 hypothetical protein gbs1365 [Streptococcus agalactiae NEM316].	Guglielmini et al., 2013	0	0	0	0	0	0	0	0	0	0	0	0	0	0	0	0	0
Type IV Secretion System	NP_735806.1 hypothetical protein gbs1369 [Streptococcus agalactiae NEM316].	Guglielmini et al., 2013	0	0	0	0	0	0	0	0	0	0	0	0	0	0	0	0	0
Type IV Secretion System	YP_195774.1 PrgB (plasmid) [Enterococcus faecalis].	Guglielmini et al., 2013	0	0	0	0	0	0	0	0	0	0	0	0	0	0	0	0	0
Type IV Secretion System	YP_195776.1 PrgC (plasmid) [Enterococcus faecalis].	Guglielmini et al., 2013	0	0	0	0	0	0	0	0	0	0	0	0	0	0	0	0	0
Type IV Secretion System	YP_195779.1 PrgF (plasmid) [Enterococcus faecalis].	Guglielmini et al., 2013	0	0	0	0	0	0	0	0	0	0	0	0	0	0	0	0	0
Type IV Secretion System	YP_195781.1 PrgH (plasmid) [Enterococcus faecalis].	Guglielmini et al., 2013	0	0	0	0	0	0	0	0	0	0	0	0	0	0	0	0	0
Type IV Secretion System	YP_195782.1 PrgI (plasmid) [Enterococcus faecalis].	Guglielmini et al., 2013	0	0	0	0	0	0	0	0	0	0	0	0	0	0	0	0	0
Type IV Secretion System	YP_195784.1 PrgK (plasmid) [Enterococcus faecalis].	Guglielmini et al., 2013	0	0	0	0	0	0	0	0	0	0	0	0	0	0	0	0	0
Type IV Secretion System	YP_195785.1 PrgL (plasmid) [Enterococcus faecalis].	Guglielmini et al., 2013	0	0	0	0	0	0	0	0	0	0	0	0	0	0	0	0	0
Type IV Secretion System	YP_002790921.1 putative membrane protein TrsC (plasmid) [Staphylococcus aureus].	Guglielmini et al., 2013	0	0	0	0	0	0	0	0	0	0	0	0	0	0	0	0	0
Type IV Secretion System	YP_002790922.1 TrsD protein (plasmid) [Staphylococcus aureus].	Guglielmini et al., 2013	0	0	0	0	0	0	0	0	0	0	0	0	0	0	0	0	0
Type IV Secretion System	YP_002790924.1 putative membrane protein TrsF (plasmid) [Staphylococcus aureus].	Guglielmini et al., 2013	0	0	0	0	0	0	0	0	0	0	0	0	0	0	0	0	0
Type IV Secretion System	YP_002790925.1 putative membrane protein TrsG (plasmid) [Staphylococcus aureus].	Guglielmini et al., 2013	0	0	0	0	0	0	0	0	0	0	0	0	0	0	0	0	0
Type IV Secretion System	YP_002790928.1 TrsJ protein (plasmid) [Staphylococcus aureus].	Guglielmini et al., 2013	0	0	0	0	0	0	0	0	0	0	0	0	0	0	0	0	0
Type IV Secretion System	YP_002790930.1 TrsL protein (plasmid) [Staphylococcus aureus].	Guglielmini et al., 2013	0	0	0	0	0	0	0	0	0	0	0	0	0	0	0	0	0
Type IV Secretion System	YP_006034408.1 Tn916 ORF13 protein [Streptococcus gallolyticus subsp. gallolyticus ATCC 43143].	Guglielmini et al., 2013	0	0	0	0	0	0	0	0	0	0	0	0	0	0	0	0	0
Type IV Secretion System	YP_006034409.1 Tn916 ORF14 extracellular hydrolase/peptidase [Streptococcus gallolyticus subsp. gallolyticus ATCC 43143].	Guglielmini et al., 2013	0	0	0	0	0	0	0	0	0	0	0	0	0	0	0	0	0
Type IV Secretion System	YP_006034410.1 Tn916 ORF15 signal peptide containing protein [Streptococcus gallolyticus subsp. gallolyticus ATCC 43143].	Guglielmini et al., 2013	0	0	0	0	0	0	0	0	0	0	0	0	0	0	0	0	0
Type IV Secretion System	YP_006034412.1 Tn916 ORF17 signal peptide containing protein [Streptococcus gallolyticus subsp. gallolyticus ATCC 43143].	Guglielmini et al., 2013	0	0	0	0	0	0	0	0	0	0	0	0	0	0	0	0	0
Type IV Secretion System	YP_006034414.1 Tn916 ORF19 protein [Streptococcus gallolyticus subsp. gallolyticus ATCC 43143].	Guglielmini et al., 2013	0	0	0	0	0	0	0	0	0	0	0	0	0	0	0	0	0
Type IV Secretion System	YP_006034418.1 Tn916 ORF23 protein [Streptococcus gallolyticus subsp. gallolyticus ATCC 43143].	Guglielmini et al., 2013	0	0	0	0	0	0	0	0	0	0	0	0	0	0	0	0	0
Type IV Secretion System	NP_061457.1 traB (plasmid) [Escherichia coli K-12].	Guglielmini et al., 2013	0	0	0	0	0	0	0	0	0	0	0	0	0	0	0	0	0
Type IV Secretion System	NP_061455.1 traE (plasmid) [Escherichia coli K-12].	Guglielmini et al., 2013	0	0	0	0	0	0	0	0	0	0	0	0	0	0	0	0	0
Type IV Secretion System	NP_061470.1 traF (plasmid) [Escherichia coli K-12].	Guglielmini et al., 2013	0	0	0	0	0	0	0	0	0	0	0	0	0	0	0	0	0
Type IV Secretion System	NP_061478.1 traG (plasmid) [Escherichia coli K-12].	Guglielmini et al., 2013	0	0	0	0	0	0	0	0	0	0	0	0	0	0	0	0	0
Type IV Secretion System	NP_061477.1 traH (plasmid) [Escherichia coli K-12].	Guglielmini et al., 2013	0	0	0	0	0	0	0	0	0	0	0	0	0	0	0	0	0
Type IV Secretion System	NP_061456.1 traK (plasmid) [Escherichia coli K-12].	Guglielmini et al., 2013	0	0	0	0	0	0	0	0	0	0	0	0	0	0	0	0	0
Type IV Secretion System	NP_061454.1 traL (plasmid) [Escherichia coli K-12].	Guglielmini et al., 2013	0	0	0	0	0	0	0	0	0	0	0	0	0	0	0	0	0
Type IV Secretion System	NP_061468.1 traN (plasmid) [Escherichia coli K-12].	Guglielmini et al., 2013	0	0	0	0	0	0	0	0	0	0	0	0	0	0	0	0	0
Type IV Secretion System	NP_061466.1 traU (plasmid) [Escherichia coli K-12].	Guglielmini et al., 2013	0	0	0	0	0	0	0	0	0	0	0	0	0	0	0	0	0
Type IV Secretion System	NP_061461.1 traV (plasmid) [Escherichia coli K-12].	Guglielmini et al., 2013	0	0	0	0	0	0	0	0	0	0	0	0	0	0	0	0	0
Type IV Secretion System	NP_061465.1 traW (plasmid) [Escherichia coli K-12].	Guglielmini et al., 2013	0	0	0	0	0	0	0	0	0	0	0	0	0	0	0	0	0
Type IV Secretion System	NP_061467.1 trbC (plasmid) [Escherichia coli K-12].	Guglielmini et al., 2013	0	0	0	0	0	0	0	0	0	0	0	0	0	0	0	0	0
Type IV Secretion System	YP_005178131.1 lipoprotein [Haemophilus influenzae 10810].	Guglielmini et al., 2013	0	0	0	0	0	0	1*	0	1*	1*	0	0	0	0	0	0	0
Type IV Secretion System	YP_005178132.1 exported protein [Haemophilus influenzae 10810].	Guglielmini et al., 2013	0	0	0	0	0	0	1*	0	1*	1*	0	0	0	1*	1*	1*	1*
Type IV Secretion System	YP_005178133.1 exported protein [Haemophilus influenzae 10810].	Guglielmini et al., 2013	0	0	0	0	0	0	0	0	0	0	0	0	0	0	0	0	0
Type IV Secretion System	YP_005178137.1 hypothetical protein HIB_01020 [Haemophilus influenzae 10810].	Guglielmini et al., 2013	0	0	0	0	0	0	1*	0	1*	1*	0	0	0	1*	1*	1*	1*
Type IV Secretion System	YP_005178138.1 exported protein [Haemophilus influenzae 10810].	Guglielmini et al., 2013	0	0	0	0	0	0	1*	0	1*	1*	0	0	0	1*	1*	1*	1*
Type IV Secretion System	YP_005178139.1 hypothetical protein HIB_01040 [Haemophilus influenzae 10810].	Guglielmini et al., 2013	0	0	0	0	0	0	0	0	0	0	0	0	0	0	0	0	0
Type IV Secretion System	YP_005178140.1 hypothetical protein HIB_01050 [Haemophilus influenzae 10810].	Guglielmini et al., 2013	0	0	0	0	0	0	0	0	0	0	0	0	0	0	0	0	0
Type IV Secretion System	YP_005178141.1 hypothetical protein HIB_01060 [Haemophilus influenzae 10810].	Guglielmini et al., 2013	0	0	0	0	0	0	0	0	0	0	0	0	0	0	0	0	0
Type IV Secretion System	YP_005178142.1 exported protein [Haemophilus influenzae 10810].	Guglielmini et al., 2013	0	0	0	0	0	0	1*	0	1*	1*	0	0	0	1*	1*	1*	1*
Type IV Secretion System	YP_005178143.1 hypothetical protein HIB_01080 [Haemophilus influenzae 10810].	Guglielmini et al., 2013	0	0	0	0	0	0	1*	0	1*	1*	0	0	0	1*	1*	1*	1*
Type IV Secretion System	YP_005178144.1 exported protein [Haemophilus influenzae 10810].	Guglielmini et al., 2013	0	0	0	0	0	0	1*	0	1*	1*	0	0	0	1*	1*	1*	1*
Type IV Secretion System	YP_005178145.1 lipoprotein [Haemophilus influenzae 10810].	Guglielmini et al., 2013	0	0	0	0	0	0	1*	0	1*	1*	0	0	0	1*	1*	1*	1*
Type IV Secretion System	YP_005178147.1 hypothetical protein HIB_01120 [Haemophilus influenzae 10810].	Guglielmini et al., 2013	0	0	0	0	0	0	0	0	0	0	0	0	0	0	0	0	0
Type IV Secretion System	YP_005178148.1 hypothetical protein HIB_01130 [Haemophilus influenzae 10810].	Guglielmini et al., 2013	0	0	0	0	0	0	0	0	0	0	0	0	0	0	0	0	0
Type IV Secretion System	YP_005178149.1 hypothetical protein HIB_01140 [Haemophilus influenzae 10810].	Guglielmini et al., 2013	0	0	0	0	0	0	0	0	0	0	0	0	0	1*	1*	0	0
Type IV Secretion System	YP_005178156.1 exported protein [Haemophilus influenzae 10810].	Guglielmini et al., 2013	0	0	0	0	0	0	1*	0	1*	1*	0	0	0	1*	1*	1*	1*
Type IV Secretion System	YP_005178157.1 exported protein [Haemophilus influenzae 10810].	Guglielmini et al., 2013	0	0	0	0	0	0	1*	0	1*	1*	0	0	0	1*	1*	1*	1*
Type IV Secretion System	YP_005178158.1 hypothetical protein HIB_01230 [Haemophilus influenzae 10810].	Guglielmini et al., 2013	0	0	0	0	0	0	0	0	0	0	0	0	0	0	0	0	0
Type IV Secretion System	NP_863463.1 lipoprotein (plasmid) [Salmonella enterica subsp. enterica serovar Typhimurium].	Guglielmini et al., 2013	0	0	0	0	0	0	0	0	0	0	0	0	0	0	0	0	0
Type IV Secretion System	NP_863461.1 hypothetical protein R64_p106 (plasmid) [Salmonella enterica subsp. enterica serovar Typhimurium].	Guglielmini et al., 2013	0	0	0	0	0	0	0	0	0	0	0	0	0	0	0	0	0
Type IV Secretion System	NP_863457.1 hypothetical protein R64_p102 (plasmid) [Salmonella enterica subsp. enterica serovar Typhimurium].	Guglielmini et al., 2013	0	0	0	0	0	0	0	0	0	0	0	0	0	0	0	0	0
Type IV Secretion System	NP_863456.1 hypothetical protein R64_p101 (plasmid) [Salmonella enterica subsp. enterica serovar Typhimurium].	Guglielmini et al., 2013	0	0	0	0	0	0	0	0	0	0	0	0	0	0	0	0	0
Type IV Secretion System	NP_863455.1 hypothetical protein R64_p100 (plasmid) [Salmonella enterica subsp. enterica serovar Typhimurium].	Guglielmini et al., 2013	0	0	0	0	0	0	0	0	0	0	0	0	0	0	0	0	0
Type IV Secretion System	NP_863454.1 hypothetical protein R64_p099 (plasmid) [Salmonella enterica subsp. enterica serovar Typhimurium].	Guglielmini et al., 2013	0	0	0	0	0	0	0	0	0	0	0	0	0	0	0	0	0
Type IV Secretion System	NP_863453.1 hypothetical protein R64_p098 (plasmid) [Salmonella enterica subsp. enterica serovar Typhimurium].	Guglielmini et al., 2013	0	0	0	0	0	0	0	0	0	0	0	0	0	0	0	0	0
Type IV Secretion System	NP_863452.1 hypothetical protein R64_p097 (plasmid) [Salmonella enterica subsp. enterica serovar Typhimurium].	Guglielmini et al., 2013	0	0	0	0	0	0	0	0	0	0	0	0	0	0	0	0	0
Type IV Secretion System	NP_863451.1 hypothetical protein R64_p096 (plasmid) [Salmonella enterica subsp. enterica serovar Typhimurium].	Guglielmini et al., 2013	0	0	0	0	0	0	0	0	0	0	0	0	0	0	0	0	0
Type IV Secretion System	NP_863449.1 hypothetical protein R64_p094 (plasmid) [Salmonella enterica subsp. enterica serovar Typhimurium].	Guglielmini et al., 2013	0	0	0	0	0	0	0	0	0	0	0	0	0	0	0	0	0
Type IV Secretion System	NP_863447.1 hypothetical protein R64_p092 (plasmid) [Salmonella enterica subsp. enterica serovar Typhimurium].	Guglielmini et al., 2013	0	0	0	0	0	0	0	0	0	0	0	0	0	0	0	0	0
Type IV Secretion System	NP_863446.1 lipoprotein (plasmid) [Salmonella enterica subsp. enterica serovar Typhimurium].	Guglielmini et al., 2013	0	0	0	0	0	0	0	0	0	0	0	0	0	0	0	0	0
Type IV Secretion System	NP_863444.1 integral membrane protein (plasmid) [Salmonella enterica subsp. enterica serovar Typhimurium].	Guglielmini et al., 2013	0	0	0	0	0	0	0	0	0	0	0	0	0	0	0	0	0
Type IV Secretion System	NP_863439.1 hypothetical protein R64_p084 (plasmid) [Salmonella enterica subsp. enterica serovar Typhimurium].	Guglielmini et al., 2013	0	0	0	0	0	0	0	0	0	0	0	0	0	0	0	0	0
Type IV Secretion System	NP_863438.1 hypothetical protein R64_p083 (plasmid) [Salmonella enterica subsp. enterica serovar Typhimurium].	Guglielmini et al., 2013	0	0	0	0	0	0	0	0	0	0	0	0	0	0	0	0	0
			1= homolog gene present
			0= homolog gene absent
			1*= homologo gene present with an identity percentage lower than 80%
			* Full reference information available in the article
